# Supplementary material for: The prognostic value of an autophagy-related lncRNA signature in hepatocellular carcinoma
Source: BMC Bioinformatics. 2021 Apr 28;22:217. doi: 10.1186/s12859-021-04123-6 (PMC8080392; doi:10.1186/s12859-021-04123-6)
Supplement: Supplementary file 1 — Additional file 1: Table S1. The co-expression result of autophagy-related lncRNAs and autophagy genes. [file 12859_2021_4123_MOESM1_ESM.xlsx]

## Sheet: Sheet1
Table S1. The co-expression resoult of autophagy-related lncRNAs and autophagy genes
Gene	lncRNA	Cor	P-value
BIRC5	RP11-334C17.6	0.472335	3.52e-22
CAPNS1	RP11-334C17.6	0.409932	1.37e-16
CLN3	RP11-334C17.6	0.40831	1.85e-16
RAC1	RP11-334C17.6	0.407059	2.33e-16
CFLAR	RP11-440D17.4	0.437114	6.96e-19
ITGB4	RP11-440D17.4	0.40923	1.56e-16
BIRC5	FOXD2-AS1	0.463151	2.77e-21
CAPN10	FOXD2-AS1	0.429601	3.14e-18
CDKN2A	FOXD2-AS1	0.427941	4.37e-18
MLST8	RP11-304L19.11	0.421554	1.52e-17
PEX14	RP4-758J18.2	0.496069	1.26e-24
ATG16L2	RP11-540B6.6	0.428703	3.76e-18
ULK3	RP11-540B6.6	0.515985	7.83e-27
CAPN10	AC006042.6	0.434442	1.2e-18
PTK6	AC006042.6	0.409764	1.41e-16
MAPK9	RP11-53O19.3	0.466787	1.23e-21
RAB5A	RP11-53O19.3	0.415155	5.15e-17
ATG4B	MYLK-AS1	0.496506	1.13e-24
BAX	MYLK-AS1	0.405739	2.97e-16
BIRC5	MYLK-AS1	0.51953	3.06e-27
CAPN10	MYLK-AS1	0.410727	1.18e-16
CAPNS1	MYLK-AS1	0.413248	7.38e-17
EIF4EBP1	MYLK-AS1	0.441315	2.95e-19
FKBP1A	MYLK-AS1	0.421204	1.62e-17
PELP1	MYLK-AS1	0.417861	3.08e-17
SPHK1	MYLK-AS1	0.415711	4.64e-17
ATIC	CTD-2015H6.3	0.400231	8.06e-16
MLST8	CTD-2015H6.3	0.448855	6.11e-20
ATF4	SNHG6	0.400374	7.86e-16
ATIC	SNHG6	0.450855	4e-20
BAX	SNHG6	0.41064	1.2e-16
BIRC5	SNHG6	0.416465	4.02e-17
FKBP1A	SNHG6	0.443172	2.01e-19
GNB2L1	SNHG6	0.588086	3.64e-36
MLST8	SNHG6	0.449675	5.14e-20
PELP1	SNHG6	0.406648	2.51e-16
RAC1	SNHG6	0.421604	1.5e-17
SPHK1	SNHG6	0.56749	2.91e-33
ATG4B	LINC00680	0.434343	1.22e-18
CAPN10	LINC00680	0.402747	5.12e-16
HDAC1	LINC00680	0.403023	4.87e-16
HSP90AB1	LINC00680	0.454689	1.76e-20
TSC1	LINC00680	0.444582	1.5e-19
ATG4C	RP11-422P24.11	0.421103	1.66e-17
ATIC	CTA-989H11.1	0.402613	5.24e-16
BIRC5	CTA-989H11.1	0.410783	1.17e-16
ATIC	CASC19	0.454456	1.85e-20
BIRC5	RP11-670E13.6	0.426762	5.51e-18
CLN3	RP11-670E13.6	0.456719	1.13e-20
RAC1	RP11-670E13.6	0.516992	6e-27
SPHK1	RP11-670E13.6	0.566797	3.61e-33
ATG16L1	AC074117.10	0.435783	9.12e-19
ATG4B	AC074117.10	0.426573	5.71e-18
ATG9A	AC074117.10	0.408861	1.67e-16
BIRC6	AC074117.10	0.402839	5.03e-16
HGS	AC074117.10	0.44107	3.1e-19
MAPK1	AC074117.10	0.452576	2.77e-20
PIK3C3	AC074117.10	0.490186	5.29e-24
RPS6KB1	AC074117.10	0.422111	1.36e-17
RPTOR	AC074117.10	0.402501	5.35e-16
TSC1	AC074117.10	0.489165	6.77e-24
USP10	AC074117.10	0.40589	2.89e-16
ATG4B	AC142472.6	0.407217	2.26e-16
MAPK3	AC142472.6	0.404079	4.02e-16
MLST8	AC142472.6	0.427895	4.41e-18
MLST8	MINCR	0.402734	5.13e-16
RAC1	MINCR	0.408068	1.93e-16
SPHK1	MINCR	0.435475	9.7e-19
ATIC	RP11-432J22.2	0.424225	9.04e-18
BIRC5	RP11-432J22.2	0.402253	5.6e-16
CAPN10	RP11-432J22.2	0.454703	1.75e-20
MAPK3	RP11-432J22.2	0.412131	9.09e-17
TSC1	RP11-432J22.2	0.400472	7.72e-16
CFLAR	AC009506.1	0.419306	2.34e-17
DDIT3	CIRBP-AS1	0.418077	2.96e-17
STK11	CIRBP-AS1	0.452935	2.56e-20
BIRC6	CH17-340M24.3	-0.40142	6.51e-16
CLN3	CH17-340M24.3	0.535204	4.19e-29
MLST8	CH17-340M24.3	0.409947	1.37e-16
FAS	CTC-505O3.2	0.414686	5.63e-17
BAG3	RP11-49I11.4	0.400113	8.23e-16
BAX	RP11-49I11.4	0.406309	2.67e-16
BIRC5	RP11-49I11.4	0.424233	9.03e-18
CDKN2A	RP11-49I11.4	0.435133	1.04e-18
CHMP4B	RP11-49I11.4	0.425117	7.6e-18
DDIT3	RP11-49I11.4	0.483826	2.43e-23
PPP1R15A	RP11-49I11.4	0.498513	6.86e-25
CLN3	RP11-92K15.3	0.41927	2.35e-17
RAC1	RP11-92K15.3	0.518944	3.58e-27
SPHK1	RP11-92K15.3	0.558202	5.09e-32
ATG16L1	WAC-AS1	0.442165	2.47e-19
ATG3	WAC-AS1	0.437592	6.31e-19
ATG4B	WAC-AS1	0.448865	6.09e-20
BAK1	WAC-AS1	0.498575	6.76e-25
BCL2L1	WAC-AS1	0.451686	3.35e-20
CAPN10	WAC-AS1	0.450708	4.12e-20
CASP8	WAC-AS1	0.401969	5.89e-16
CFLAR	WAC-AS1	0.438752	4.98e-19
CHMP4B	WAC-AS1	0.476299	1.41e-22
GNAI3	WAC-AS1	0.456607	1.16e-20
HGS	WAC-AS1	0.489251	6.64e-24
ITGB1	WAC-AS1	0.440323	3.61e-19
ITGB4	WAC-AS1	0.41339	7.18e-17
KIF5B	WAC-AS1	0.556895	7.56e-32
MAPK3	WAC-AS1	0.43616	8.45e-19
MAPK9	WAC-AS1	0.421897	1.42e-17
NCKAP1	WAC-AS1	0.510285	3.47e-26
PEA15	WAC-AS1	0.403082	4.82e-16
RAB11A	WAC-AS1	0.465979	1.48e-21
RAB7A	WAC-AS1	0.415818	4.54e-17
SAR1A	WAC-AS1	0.402414	5.44e-16
TP53	WAC-AS1	0.435573	9.51e-19
TSC1	WAC-AS1	0.468083	9.22e-22
AMBRA1	AC068580.5	0.413051	7.65e-17
CAPN1	AC068580.5	0.421866	1.43e-17
CTSD	AC068580.5	0.417603	3.24e-17
ITGB1	AC068580.5	0.408835	1.68e-16
KIF5B	AC068580.5	0.416559	3.95e-17
MAPK1	AC068580.5	0.436351	8.13e-19
MAPK9	AC068580.5	0.413378	7.2e-17
NCKAP1	AC068580.5	0.41552	4.81e-17
NPC1	AC068580.5	0.424238	9.02e-18
SPNS1	AC068580.5	0.483653	2.53e-23
TBK1	AC068580.5	0.437362	6.62e-19
ULK1	AC068580.5	0.401502	6.41e-16
UVRAG	AC068580.5	0.406999	2.36e-16
VEGFA	AC068580.5	0.414635	5.68e-17
AMBRA1	RP4-584D14.5	0.442826	2.16e-19
ATG16L1	RP4-584D14.5	0.415055	5.25e-17
BIRC6	RP4-584D14.5	0.491607	3.75e-24
CAMKK2	RP4-584D14.5	0.449326	5.53e-20
ITGB1	RP4-584D14.5	0.40761	2.1e-16
MAPK1	RP4-584D14.5	0.536726	2.73e-29
MAPK8	RP4-584D14.5	0.412184	9e-17
PIK3R4	RP4-584D14.5	0.4103	1.28e-16
RAF1	RP4-584D14.5	0.436286	8.23e-19
RPS6KB1	RP4-584D14.5	0.410103	1.33e-16
RPTOR	RP4-584D14.5	0.418286	2.84e-17
RAC1	RP11-225B17.2	0.476409	1.38e-22
BAK1	SVIL-AS1	0.407518	2.14e-16
ITGB1	SVIL-AS1	0.41805	2.97e-17
KIF5B	SVIL-AS1	0.46707	1.16e-21
NCKAP1	SVIL-AS1	0.403029	4.86e-16
CAPN10	RP11-20I20.4	0.41563	4.71e-17
AMBRA1	MID1IP1-AS1	0.423167	1.11e-17
BIRC6	MID1IP1-AS1	0.452856	2.61e-20
EEF2K	MID1IP1-AS1	0.414701	5.61e-17
EIF4G1	MID1IP1-AS1	0.428575	3.85e-18
MAPK1	MID1IP1-AS1	0.473606	2.63e-22
MAPK8	MID1IP1-AS1	0.466502	1.31e-21
MBTPS2	MID1IP1-AS1	0.52022	2.54e-27
MTOR	MID1IP1-AS1	0.431997	1.95e-18
NAF1	MID1IP1-AS1	0.430093	2.85e-18
PIK3R4	MID1IP1-AS1	0.451277	3.65e-20
SIRT1	MID1IP1-AS1	0.402929	4.95e-16
AMBRA1	CTBP1-AS2	0.513115	1.66e-26
ATG16L1	CTBP1-AS2	0.42977	3.04e-18
BECN1	CTBP1-AS2	0.482696	3.17e-23
BIRC6	CTBP1-AS2	0.488827	7.35e-24
CAPN1	CTBP1-AS2	0.410348	1.27e-16
CASP3	CTBP1-AS2	0.419685	2.17e-17
CASP8	CTBP1-AS2	0.434584	1.16e-18
CFLAR	CTBP1-AS2	0.45135	3.6e-20
EIF2AK2	CTBP1-AS2	0.489179	6.75e-24
GNAI3	CTBP1-AS2	0.464529	2.04e-21
HGS	CTBP1-AS2	0.465198	1.76e-21
ITGB1	CTBP1-AS2	0.446363	1.03e-19
KIF5B	CTBP1-AS2	0.48109	4.63e-23
MAPK1	CTBP1-AS2	0.519618	2.99e-27
MAPK8	CTBP1-AS2	0.427393	4.86e-18
MAPK9	CTBP1-AS2	0.467711	1e-21
MBTPS2	CTBP1-AS2	0.440558	3.44e-19
NAF1	CTBP1-AS2	0.435208	1.02e-18
NCKAP1	CTBP1-AS2	0.510859	2.99e-26
NFKB1	CTBP1-AS2	0.505291	1.25e-25
PIK3C3	CTBP1-AS2	0.490525	4.88e-24
PIK3R4	CTBP1-AS2	0.413401	7.17e-17
RELA	CTBP1-AS2	0.469407	6.84e-22
RPTOR	CTBP1-AS2	0.47599	1.52e-22
SIRT1	CTBP1-AS2	0.422051	1.38e-17
SPNS1	CTBP1-AS2	0.503808	1.82e-25
TM9SF1	CTBP1-AS2	0.460814	4.64e-21
TSC1	CTBP1-AS2	0.429966	2.93e-18
UVRAG	CTBP1-AS2	0.464532	2.04e-21
WDFY3	CTBP1-AS2	0.476001	1.52e-22
BECN1	RP11-1149O23.2	0.407897	2e-16
BIRC6	RP11-1149O23.2	0.491722	3.65e-24
CASP8	RP11-1149O23.2	0.473927	2.44e-22
CD46	RP11-1149O23.2	0.444642	1.48e-19
CFLAR	RP11-1149O23.2	0.4594	6.33e-21
DAPK1	RP11-1149O23.2	0.439831	4e-19
EIF2AK3	RP11-1149O23.2	0.422758	1.2e-17
IKBKB	RP11-1149O23.2	0.496619	1.1e-24
ITGB1	RP11-1149O23.2	0.492609	2.94e-24
KIF5B	RP11-1149O23.2	0.424548	8.49e-18
NCKAP1	RP11-1149O23.2	0.508279	5.81e-26
NFKB1	RP11-1149O23.2	0.491626	3.73e-24
NPC1	RP11-1149O23.2	0.432142	1.9e-18
RAB11A	RP11-1149O23.2	0.409923	1.37e-16
RB1	RP11-1149O23.2	0.449897	4.9e-20
SH3GLB1	RP11-1149O23.2	0.404144	3.97e-16
TBK1	RP11-1149O23.2	0.470863	4.92e-22
WDFY3	RP11-1149O23.2	0.470235	5.67e-22
SPHK1	RP11-235E17.6	0.457673	9.22e-21
AMBRA1	RP11-400F19.6	0.452994	2.53e-20
BECN1	RP11-400F19.6	0.678849	7.65e-52
CALCOCO2	RP11-400F19.6	0.512096	2.17e-26
GAA	RP11-400F19.6	0.417585	3.25e-17
HGS	RP11-400F19.6	0.668452	9.16e-50
MAPK1	RP11-400F19.6	0.431595	2.11e-18
NBR1	RP11-400F19.6	0.577888	1.06e-34
NCKAP1	RP11-400F19.6	0.412701	8.17e-17
PRKAR1A	RP11-400F19.6	0.431405	2.2e-18
RELA	RP11-400F19.6	0.46108	4.38e-21
RPS6KB1	RP11-400F19.6	0.586685	5.83e-36
RPTOR	RP11-400F19.6	0.640045	1.71e-44
SPNS1	RP11-400F19.6	0.471132	4.62e-22
ATG16L2	RP4-635E18.8	0.494975	1.65e-24
ATG4B	RP4-635E18.8	0.406492	2.59e-16
CAPN10	RP4-635E18.8	0.414209	6.16e-17
HDAC1	RP4-635E18.8	0.41753	3.28e-17
HDAC6	RP1-151F17.2	0.562999	1.17e-32
ARNT	ASB16-AS1	0.443531	1.86e-19
ATG16L2	ASB16-AS1	0.444451	1.54e-19
HGS	ASB16-AS1	0.561944	1.62e-32
MAP2K7	ASB16-AS1	0.438194	5.59e-19
MAPK9	ASB16-AS1	0.428857	3.64e-18
RPTOR	ASB16-AS1	0.499245	5.72e-25
SPNS1	ASB16-AS1	0.414394	5.95e-17
STK11	ASB16-AS1	0.414735	5.58e-17
GNB2L1	RP11-33O4.1	0.440045	3.82e-19
DAPK2	RP11-283G6.4	0.456678	1.14e-20
ATIC	PRRT3-AS1	0.434315	1.23e-18
FKBP1A	PRRT3-AS1	0.434873	1.1e-18
GNB2L1	PRRT3-AS1	0.412872	7.92e-17
MLST8	PRRT3-AS1	0.418641	2.66e-17
RAC1	PRRT3-AS1	0.412272	8.86e-17
CFLAR	TMEM9B-AS1	0.408684	1.73e-16
ATG4D	RP11-567G11.1	0.449192	5.69e-20
BAK1	RP11-567G11.1	0.42453	8.52e-18
CAPN2	RP11-567G11.1	0.414681	5.63e-17
GNAI3	RP11-567G11.1	0.401051	6.95e-16
HIF1A	RP11-567G11.1	0.423591	1.02e-17
ITGA3	RP11-567G11.1	0.406309	2.67e-16
ITGB4	RP11-567G11.1	0.445262	1.3e-19
RAB11A	RP11-567G11.1	0.405062	3.36e-16
WDFY3	RP11-567G11.1	0.437802	6.05e-19
BIRC5	MAFG-AS1	0.460588	4.88e-21
MAPK3	MAFG-AS1	0.430653	2.55e-18
MLST8	MAFG-AS1	0.432892	1.63e-18
RAC1	MAFG-AS1	0.414749	5.56e-17
ATG2B	HPN-AS1	0.409497	1.49e-16
ITGA6	RP11-401P9.4	0.53792	1.95e-29
HDAC6	RP11-122K13.7	0.421679	1.48e-17
BCL2L1	RP11-728F11.3	0.41956	2.23e-17
CHMP4B	RP11-728F11.3	0.474116	2.34e-22
DRAM1	RP11-728F11.3	0.431867	2e-18
HSPB8	RP11-728F11.3	0.478074	9.37e-23
ITGB4	RP11-728F11.3	0.463871	2.36e-21
RAB11A	RP11-728F11.3	0.501886	2.95e-25
ATG4C	RP1-39G22.7	0.40188	5.99e-16
CAPN10	RP1-39G22.7	0.4285	3.91e-18
GNAI3	RP1-39G22.7	0.434434	1.2e-18
HDAC1	RP1-39G22.7	0.442347	2.38e-19
HGS	RP1-39G22.7	0.428149	4.19e-18
PIK3C3	RP1-39G22.7	0.416177	4.25e-17
TSC1	RP1-39G22.7	0.476317	1.41e-22
TUSC1	RP1-39G22.7	0.415987	4.4e-17
ATG4B	RP11-196G11.5	0.41182	9.64e-17
ATF4	RP5-1112D6.4	0.406651	2.51e-16
ATG4B	RP5-1112D6.4	0.520437	2.4e-27
ATIC	RP5-1112D6.4	0.421573	1.51e-17
CAPN10	RP5-1112D6.4	0.522643	1.33e-27
GNB2L1	RP5-1112D6.4	0.411795	9.68e-17
PELP1	RP5-1112D6.4	0.483645	2.53e-23
PINK1	RP5-1112D6.4	-0.416653	3.88e-17
ATF4	RP5-967N21.11	0.460142	5.38e-21
ATG4B	RP5-967N21.11	0.5396	1.21e-29
ATIC	RP5-967N21.11	0.433829	1.35e-18
BAK1	RP5-967N21.11	0.400417	7.8e-16
BAX	RP5-967N21.11	0.440549	3.45e-19
BIRC5	RP5-967N21.11	0.617962	9.19e-41
CAPN10	RP5-967N21.11	0.533185	7.38e-29
CAPNS1	RP5-967N21.11	0.424562	8.47e-18
CDKN2A	RP5-967N21.11	0.493816	2.19e-24
CHMP4B	RP5-967N21.11	0.580148	5.06e-35
DRAM1	RP5-967N21.11	0.442198	2.45e-19
EIF4EBP1	RP5-967N21.11	0.543263	4.23e-30
FKBP1A	RP5-967N21.11	0.587617	4.26e-36
HDAC1	RP5-967N21.11	0.443916	1.72e-19
IKBKE	RP5-967N21.11	0.40083	7.24e-16
PELP1	RP5-967N21.11	0.521959	1.6e-27
PRKCD	RP5-967N21.11	0.450505	4.31e-20
SPHK1	RP5-967N21.11	0.436297	8.21e-19
DIRAS3	LINC01093	0.447987	7.34e-20
EIF4G1	RP11-46D6.1	0.419744	2.15e-17
RAF1	RP11-46D6.1	0.402446	5.41e-16
ATF4	RP11-175O19.4	0.456255	1.25e-20
ATG4B	RP11-175O19.4	0.550763	4.73e-31
ATIC	RP11-175O19.4	0.413736	6.73e-17
BAK1	RP11-175O19.4	0.4523	2.94e-20
BAX	RP11-175O19.4	0.452549	2.79e-20
CAPN10	RP11-175O19.4	0.478388	8.71e-23
CHMP4B	RP11-175O19.4	0.413285	7.33e-17
DRAM1	RP11-175O19.4	0.409399	1.51e-16
FKBP1A	RP11-175O19.4	0.447356	8.38e-20
HDAC1	RP11-175O19.4	0.459832	5.76e-21
IKBKE	RP11-175O19.4	0.481957	3.78e-23
KIF5B	RP11-175O19.4	0.430939	2.41e-18
MAP2K7	RP11-175O19.4	0.410306	1.28e-16
PARP1	RP11-175O19.4	0.426681	5.59e-18
PEA15	RP11-175O19.4	0.434007	1.3e-18
PELP1	RP11-175O19.4	0.536822	2.66e-29
PRKCD	RP11-175O19.4	0.411895	9.5e-17
SAR1A	RP11-175O19.4	0.62715	2.81e-42
TP53	RP11-175O19.4	0.429018	3.53e-18
TSC1	RP11-175O19.4	0.491602	3.75e-24
SQSTM1	LUCAT1	0.525517	6.1e-28
CXCR4	RP11-147L13.15	0.438847	4.89e-19
HDAC1	RP11-147L13.15	0.400256	8.02e-16
HGS	RP11-147L13.15	0.456834	1.11e-20
RPS6KB1	RP11-147L13.15	0.512577	1.91e-26
BAK1	RP11-479G22.8	0.400867	7.19e-16
CASP4	RP11-479G22.8	0.438516	5.23e-19
CHMP4B	RP11-479G22.8	0.431606	2.11e-18
HIF1A	RP11-479G22.8	0.418658	2.65e-17
ITGA3	RP11-479G22.8	0.424161	9.16e-18
ITGB1	RP11-479G22.8	0.416528	3.97e-17
CLN3	RP11-715J22.3	0.401259	6.7e-16
MLST8	RP11-715J22.3	0.435561	9.53e-19
CLN3	RP11-443B7.1	0.429076	3.49e-18
PELP1	RP11-834C11.4	0.404115	3.99e-16
BNIP1	CTD-2589H19.6	0.446549	9.92e-20
CLN3	ELFN1-AS1	0.416578	3.93e-17
RAC1	ELFN1-AS1	0.478092	9.33e-23
ATG4B	RP11-278C7.4	0.427953	4.36e-18
CAPN10	RP11-278C7.4	0.401061	6.94e-16
PELP1	RP11-278C7.4	0.430574	2.59e-18
RAC1	RP11-38M8.1	0.460482	4.99e-21
SPHK1	RP11-38M8.1	0.481545	4.16e-23
CAPN10	CTA-445C9.14	0.415788	4.57e-17
CAPN10	RP11-324I22.4	0.457674	9.22e-21
TSC1	RP11-324I22.4	0.432504	1.76e-18
CAPN10	LINC00969	0.407037	2.34e-16
ULK3	LINC00969	0.468308	8.76e-22
CFLAR	RP11-254F7.2	0.40365	4.34e-16
PARK2	RP11-612B6.2	0.417404	3.36e-17
ATG4B	RP11-567M16.6	0.426764	5.5e-18
CAPN10	RP11-567M16.6	0.434928	1.08e-18
AMBRA1	LINC00294	0.40449	3.73e-16
BIRC5	LINC00294	0.406784	2.45e-16
CASP8	LINC00294	0.406213	2.72e-16
CHMP2B	LINC00294	0.42501	7.76e-18
EEF2K	LINC00294	0.454275	1.92e-20
FADD	LINC00294	0.466099	1.44e-21
GOPC	LINC00294	0.427093	5.16e-18
HGS	LINC00294	0.42631	6.02e-18
MAPK8	LINC00294	0.405313	3.21e-16
NCKAP1	LINC00294	0.481814	3.91e-23
NPC1	LINC00294	0.409947	1.37e-16
PRKCD	LINC00294	0.416324	4.13e-17
RAB5A	LINC00294	0.421851	1.43e-17
RAB7A	LINC00294	0.423217	1.1e-17
RAF1	LINC00294	0.412295	8.82e-17
SH3GLB1	LINC00294	0.430576	2.59e-18
TBK1	LINC00294	0.409569	1.47e-16
TSC1	LINC00294	0.454734	1.74e-20
FKBP1A	RP4-545L17.11	0.514779	1.07e-26
ATG16L2	SH3BP5-AS1	0.400438	7.77e-16
ATF4	AP001505.10	0.428838	3.66e-18
ATG4B	AP001505.10	0.499159	5.84e-25
ATIC	AP001505.10	0.416789	3.78e-17
BAX	AP001505.10	0.443285	1.96e-19
BIRC5	AP001505.10	0.528188	2.94e-28
CAPN10	AP001505.10	0.451031	3.85e-20
CAPNS1	AP001505.10	0.406877	2.41e-16
CHMP4B	AP001505.10	0.414705	5.61e-17
EIF4EBP1	AP001505.10	0.450248	4.55e-20
FKBP1A	AP001505.10	0.469351	6.92e-22
GNB2L1	AP001505.10	0.415522	4.81e-17
PELP1	AP001505.10	0.523241	1.13e-27
RAC1	AP001505.10	0.421277	1.6e-17
SPHK1	AP001505.10	0.413239	7.39e-17
ATF4	MFI2-AS1	0.400255	8.03e-16
ATG16L2	MFI2-AS1	0.451631	3.39e-20
ATG4B	MFI2-AS1	0.550306	5.41e-31
BAK1	MFI2-AS1	0.491307	4.03e-24
BAX	MFI2-AS1	0.41645	4.03e-17
CAPN10	MFI2-AS1	0.550172	5.63e-31
CHMP4B	MFI2-AS1	0.475388	1.75e-22
PELP1	MFI2-AS1	0.446397	1.02e-19
SPHK1	MFI2-AS1	0.430861	2.45e-18
RB1CC1	OTUD6B-AS1	0.548905	8.18e-31
PRKAR1A	CTB-43E15.2	0.406375	2.64e-16
CAPNS1	CTD-2540F13.2	0.428602	3.83e-18
ATG4B	CD27-AS1	0.421536	1.52e-17
BAK1	CD27-AS1	0.518425	4.1e-27
CAPN1	CD27-AS1	0.45157	3.43e-20
CAPN10	CD27-AS1	0.409105	1.6e-16
CAPN2	CD27-AS1	0.406444	2.61e-16
CASP8	CD27-AS1	0.42654	5.75e-18
CFLAR	CD27-AS1	0.47201	3.79e-22
CHMP4B	CD27-AS1	0.503858	1.79e-25
CX3CL1	CD27-AS1	0.500635	4.04e-25
GNAI3	CD27-AS1	0.419114	2.43e-17
ITGA3	CD27-AS1	0.440303	3.63e-19
ITGB4	CD27-AS1	0.518401	4.13e-27
MAPK3	CD27-AS1	0.468408	8.57e-22
MLST8	CD27-AS1	0.412347	8.73e-17
RAB11A	CD27-AS1	0.572943	5.19e-34
WDFY3	CD27-AS1	0.441459	2.86e-19
CAPNS1	RP11-394O4.5	0.450002	4.79e-20
CALCOCO2	CTD-2267D19.3	0.441486	2.84e-19
HGS	CTD-2267D19.3	0.428377	4.01e-18
NBR1	CTD-2267D19.3	0.429267	3.36e-18
RPTOR	CTD-2267D19.3	0.445954	1.12e-19
PELP1	RPARP-AS1	0.414776	5.53e-17
DLC1	AC006126.4	0.486428	1.31e-23
PIK3R4	AC006126.4	0.426338	5.98e-18
ATF4	SNHG17	0.535065	4.36e-29
ATG4B	SNHG17	0.488041	8.88e-24
ATIC	SNHG17	0.491973	3.43e-24
BAX	SNHG17	0.467729	9.98e-22
CAPN10	SNHG17	0.463517	2.56e-21
CAPNS1	SNHG17	0.419925	2.08e-17
CHMP4B	SNHG17	0.470203	5.71e-22
EIF4EBP1	SNHG17	0.445926	1.13e-19
FKBP1A	SNHG17	0.482963	2.98e-23
GNB2L1	SNHG17	0.594585	4e-37
PELP1	SNHG17	0.485353	1.69e-23
ITGA6	LINC01124	0.434533	1.17e-18
ATG2B	RP13-36G14.4	0.433139	1.55e-18
BIRC6	RP13-36G14.4	0.45376	2.15e-20
EGFR	RP13-36G14.4	0.422969	1.15e-17
SPHK1	ST7-AS1	0.44277	2.18e-19
CCL2	LINC01436	0.657441	1.18e-47
CX3CL1	LINC01436	0.404218	3.92e-16
ITGB4	LINC01436	0.474384	2.2e-22
ATG16L2	AC018766.4	0.601919	3.11e-38
ATG4B	AC018766.4	0.5755	2.29e-34
CAPN10	AC018766.4	0.606896	5.29e-39
CASP8	AC018766.4	0.401272	6.68e-16
CFLAR	AC018766.4	0.441453	2.86e-19
HDAC1	AC018766.4	0.412609	8.32e-17
IKBKB	AC018766.4	0.449871	4.93e-20
KIF5B	AC018766.4	0.410767	1.17e-16
PPP1R15A	AC018766.4	0.405534	3.08e-16
TSC1	AC018766.4	0.576258	1.79e-34
ULK3	AC018766.4	0.457134	1.04e-20
VEGFA	AC018766.4	0.446492	1e-19
CHMP2B	RAB11B-AS1	-0.42523	7.43e-18
EEF2K	RAB11B-AS1	-0.452671	2.71e-20
KIF5B	RAB11B-AS1	-0.402185	5.67e-16
MAPK1	RAB11B-AS1	-0.442202	2.45e-19
NCKAP1	RAB11B-AS1	-0.420616	1.82e-17
NFKB1	RAB11B-AS1	-0.402891	4.99e-16
RAB1A	RAB11B-AS1	-0.462809	2.99e-21
RAB5A	RAB11B-AS1	-0.422973	1.15e-17
UVRAG	RAB11B-AS1	-0.43049	2.64e-18
ATG4B	RP11-152N13.5	0.549452	6.96e-31
ATIC	RP11-152N13.5	0.514475	1.16e-26
BAX	RP11-152N13.5	0.447184	8.69e-20
BIRC5	RP11-152N13.5	0.563569	9.84e-33
CAPN10	RP11-152N13.5	0.567646	2.77e-33
CHMP4B	RP11-152N13.5	0.433356	1.49e-18
FKBP1A	RP11-152N13.5	0.449196	5.68e-20
GNB2L1	RP11-152N13.5	0.427059	5.19e-18
HDAC1	RP11-152N13.5	0.480501	5.32e-23
MAPK3	RP11-152N13.5	0.401914	5.95e-16
PELP1	RP11-152N13.5	0.449499	5.33e-20
RAB24	RP11-152N13.5	0.409077	1.61e-16
SAR1A	RP11-152N13.5	0.469593	6.56e-22
TSC1	RP11-152N13.5	0.455802	1.38e-20
ATG4D	RP1-239B22.5	0.420467	1.87e-17
BAK1	RP1-239B22.5	0.45041	4.39e-20
BNIP1	RP1-239B22.5	0.400199	8.11e-16
CHMP4B	RP1-239B22.5	0.42276	1.2e-17
DDIT3	RP1-239B22.5	0.501751	3.05e-25
RAC1	RP1-239B22.5	0.407695	2.07e-16
BCL2L1	RP11-510M2.5	0.422833	1.18e-17
CAPN1	RP11-510M2.5	0.447454	8.21e-20
CAPN2	RP11-510M2.5	0.500594	4.08e-25
CFLAR	RP11-510M2.5	0.447764	7.69e-20
CHMP4B	RP11-510M2.5	0.429925	2.95e-18
CX3CL1	RP11-510M2.5	0.496224	1.21e-24
DAPK1	RP11-510M2.5	0.462716	3.05e-21
ITGA3	RP11-510M2.5	0.484075	2.29e-23
ITGB1	RP11-510M2.5	0.48501	1.83e-23
ITGB4	RP11-510M2.5	0.490304	5.14e-24
RAB11A	RP11-510M2.5	0.547682	1.17e-30
WDFY3	RP11-510M2.5	0.426442	5.86e-18
EDEM1	AC026202.3	0.438372	5.39e-19
EIF4EBP1	C8orf49	0.408679	1.73e-16
TSC1	C8orf49	0.422691	1.22e-17
ATG4D	RP11-44N21.1	0.424507	8.56e-18
BAX	RP11-44N21.1	0.445057	1.36e-19
CAPN2	RP11-44N21.1	0.433221	1.53e-18
CHMP4B	RP11-44N21.1	0.466867	1.21e-21
ITGB4	RP11-44N21.1	0.474795	2e-22
RAB11A	RP11-44N21.1	0.528291	2.86e-28
RAC1	RP11-178L8.7	0.43181	2.03e-18
SPHK1	RP11-178L8.7	0.516771	6.36e-27
PARK2	RP11-119D9.1	0.410404	1.26e-16
BIRC6	ZSCAN16-AS1	-0.411365	1.05e-16
CLN3	ZSCAN16-AS1	0.405091	3.34e-16
ITGB1	ZSCAN16-AS1	-0.411876	9.54e-17
TBK1	ZSCAN16-AS1	-0.470595	5.22e-22
UVRAG	ZSCAN16-AS1	-0.401795	6.08e-16
RHEB	RP5-1136G13.2	0.418401	2.78e-17
BNIP3L	AC019117.2	0.429402	3.27e-18
HIF1A	AC019117.2	0.432339	1.82e-18
PPP1R15A	AC019117.2	0.441095	3.08e-19
BNIP1	CTB-113I20.2	0.404463	3.75e-16
CLN3	CTB-113I20.2	0.552309	2.99e-31
EDEM1	CTB-113I20.2	-0.408086	1.93e-16
GNB2L1	CTB-113I20.2	0.402621	5.24e-16
MLST8	CTB-113I20.2	0.421456	1.55e-17
GABARAPL2	MAN1B1-AS1	0.40576	2.96e-16
GABARAPL2	DLGAP1-AS1	0.427299	4.95e-18
ATG4D	RP11-9E17.1	0.451926	3.18e-20
BAK1	RP11-9E17.1	0.575458	2.32e-34
CHMP4B	RP11-9E17.1	0.440325	3.61e-19
ITGA3	RP11-9E17.1	0.474342	2.22e-22
ITGB4	RP11-9E17.1	0.412659	8.24e-17
RAB11A	RP11-9E17.1	0.475111	1.86e-22
WDFY3	RP11-9E17.1	0.425769	6.69e-18
ATG4B	LINC00685	0.423067	1.13e-17
CAPNS1	RP11-145M9.6	0.405984	2.84e-16
BIRC5	TMPO-AS1	0.457999	8.59e-21
RAF1	TMPO-AS1	0.432331	1.83e-18
HDAC6	LINC01144	0.440591	3.42e-19
ATG2B	XIST	0.472714	3.22e-22
BIRC6	XIST	0.428244	4.11e-18
ATG4B	RP11-231G3.1	0.404325	3.84e-16
BAX	RP11-231G3.1	0.444171	1.63e-19
GNB2L1	RP11-231G3.1	0.486508	1.28e-23
PELP1	RP11-231G3.1	0.437127	6.94e-19
CASP4	LINC00623	0.455688	1.42e-20
FKBP1A	LINC00623	0.407129	2.3e-16
IKBKE	LINC00623	0.403543	4.43e-16
PEX14	LINC00339	0.492332	3.14e-24
VAMP3	LINC00339	0.474497	2.14e-22
HDAC6	EP300-AS1	0.432947	1.61e-18
ATF4	GAS5	0.548883	8.23e-31
ATIC	GAS5	0.544136	3.29e-30
BAX	GAS5	0.414583	5.74e-17
BNIP1	GAS5	0.452081	3.08e-20
CAPN10	GAS5	0.428478	3.93e-18
GNB2L1	GAS5	0.752071	2.42e-69
PELP1	GAS5	0.525426	6.25e-28
PINK1	GAS5	-0.440008	3.85e-19
RAB24	GAS5	0.412101	9.15e-17
BAK1	HCP5	0.4083	1.85e-16
CASP1	HCP5	0.48456	2.04e-23
CASP4	HCP5	0.493097	2.61e-24
CFLAR	HCP5	0.400182	8.13e-16
DRAM1	HCP5	0.442614	2.25e-19
EIF2AK3	HCP5	0.44746	8.2e-20
NFKB1	HCP5	0.443145	2.02e-19
ATG4D	AC006273.5	0.489702	5.95e-24
BAK1	AC006273.5	0.451871	3.22e-20
BCL2L1	AC006273.5	0.459699	5.93e-21
CAPN2	AC006273.5	0.624255	8.53e-42
CFLAR	AC006273.5	0.483531	2.6e-23
CHMP4B	AC006273.5	0.479648	6.49e-23
CX3CL1	AC006273.5	0.451631	3.39e-20
ITGB1	AC006273.5	0.542173	5.79e-30
ITGB4	AC006273.5	0.5434	4.07e-30
KIF5B	AC006273.5	0.440346	3.6e-19
NCKAP1	AC006273.5	0.479343	6.97e-23
NFKB1	AC006273.5	0.43528	1.01e-18
RAB11A	AC006273.5	0.504138	1.67e-25
WDFY3	AC006273.5	0.55924	3.71e-32
ATF4	RP11-258C19.7	0.430287	2.74e-18
ATG16L2	RP11-258C19.7	0.469056	7.4e-22
ATG4B	RP11-258C19.7	0.474891	1.96e-22
CAPN10	RP11-258C19.7	0.575397	2.36e-34
RAB24	RP11-258C19.7	0.410997	1.12e-16
TSC1	RP11-258C19.7	0.488088	8.78e-24
ULK3	RP11-258C19.7	0.462871	2.95e-21
ATG4B	RP11-498C9.15	0.573764	3.99e-34
ATG9A	RP11-498C9.15	0.414852	5.45e-17
ATIC	RP11-498C9.15	0.422431	1.28e-17
BAX	RP11-498C9.15	0.417779	3.13e-17
BIRC5	RP11-498C9.15	0.572357	6.25e-34
CAPN10	RP11-498C9.15	0.515473	8.96e-27
HDAC1	RP11-498C9.15	0.400089	8.27e-16
PRKCD	RP11-498C9.15	0.420843	1.74e-17
TSC1	RP11-498C9.15	0.406565	2.55e-16
ITGB4	LINC00997	0.489793	5.82e-24
SH3GLB1	LINC00997	0.404089	4.01e-16
WDFY3	LINC00997	0.415133	5.17e-17
ATG7	RP11-848P1.3	0.486813	1.19e-23
CASP1	RP11-848P1.3	0.614182	3.74e-40
CASP4	RP11-848P1.3	0.403196	4.72e-16
CCR2	RP11-848P1.3	0.426941	5.32e-18
CHMP4B	RP11-848P1.3	0.457289	1e-20
CXCR4	RP11-848P1.3	0.425397	7.19e-18
FADD	RP11-848P1.3	0.520483	2.37e-27
FKBP1A	RP11-848P1.3	0.540954	8.21e-30
GABARAP	RP11-848P1.3	0.460628	4.84e-21
IKBKE	RP11-848P1.3	0.40449	3.73e-16
ITGA3	RP11-848P1.3	0.435802	9.08e-19
RGS19	RP11-848P1.3	0.616585	1.54e-40
ATG7	MIR4435-2HG	0.421953	1.41e-17
ATIC	MIR4435-2HG	0.519526	3.06e-27
BAX	MIR4435-2HG	0.450005	4.79e-20
BNIP1	MIR4435-2HG	0.494187	2e-24
CAPN10	MIR4435-2HG	0.436484	7.91e-19
CASP4	MIR4435-2HG	0.472	3.8e-22
CHMP4B	MIR4435-2HG	0.545088	2.49e-30
CLN3	MIR4435-2HG	0.418655	2.65e-17
FKBP1A	MIR4435-2HG	0.598757	9.43e-38
IKBKE	MIR4435-2HG	0.407614	2.1e-16
MAPK3	MIR4435-2HG	0.400693	7.42e-16
MLST8	MIR4435-2HG	0.413747	6.72e-17
RAC1	MIR4435-2HG	0.617466	1.11e-40
SPHK1	MIR4435-2HG	0.442132	2.49e-19
ATG16L2	ZNF213-AS1	0.409281	1.55e-16
MLST8	ZNF213-AS1	0.425762	6.7e-18
TSC2	ZNF213-AS1	0.485634	1.58e-23
ATG2B	C14orf132	0.408461	1.8e-16
ATG4D	C14orf132	0.446481	1.01e-19
BAK1	C14orf132	0.4193	2.34e-17
CAPN2	C14orf132	0.465355	1.7e-21
CHMP4B	C14orf132	0.402401	5.45e-16
EIF2AK3	C14orf132	0.400088	8.27e-16
FADD	C14orf132	0.402885	4.99e-16
HIF1A	C14orf132	0.496948	1.01e-24
NFKB1	C14orf132	0.400495	7.69e-16
SH3GLB1	C14orf132	0.467434	1.07e-21
WDFY3	C14orf132	0.407766	2.05e-16
ATG3	NCK1-AS1	0.50092	3.76e-25
ATG7	NCK1-AS1	0.512876	1.77e-26
ATIC	NCK1-AS1	0.455427	1.5e-20
BIRC5	NCK1-AS1	0.40823	1.88e-16
CASP1	NCK1-AS1	0.476461	1.36e-22
CASP4	NCK1-AS1	0.42356	1.03e-17
CASP8	NCK1-AS1	0.488976	7.09e-24
CHMP4B	NCK1-AS1	0.40193	5.93e-16
FKBP1A	NCK1-AS1	0.400771	7.31e-16
GNAI3	NCK1-AS1	0.416582	3.93e-17
HDAC1	NCK1-AS1	0.432718	1.69e-18
MTMR14	NCK1-AS1	0.476894	1.23e-22
RAB7A	NCK1-AS1	0.442227	2.44e-19
VAMP3	NCK1-AS1	0.417742	3.15e-17
MLST8	RP11-95P2.3	0.419846	2.11e-17
ATIC	SNHG8	0.414299	6.05e-17
BAX	SNHG8	0.494779	1.73e-24
GNB2L1	SNHG8	0.549283	7.32e-31
PELP1	SNHG8	0.407202	2.27e-16
ATG16L2	THAP9-AS1	0.428584	3.85e-18
BAK1	THAP9-AS1	0.452064	3.09e-20
CAPN10	THAP9-AS1	0.434788	1.11e-18
CAPN2	THAP9-AS1	0.427475	4.79e-18
CASP8	THAP9-AS1	0.446649	9.72e-20
CFLAR	THAP9-AS1	0.607601	4.11e-39
DAPK1	THAP9-AS1	0.401156	6.82e-16
ITGA3	THAP9-AS1	0.451259	3.67e-20
ITGB4	THAP9-AS1	0.436765	7.47e-19
NCKAP1	THAP9-AS1	0.433153	1.55e-18
NFKB1	THAP9-AS1	0.473375	2.77e-22
PPP1R15A	THAP9-AS1	0.420437	1.88e-17
RAB11A	THAP9-AS1	0.481075	4.65e-23
RAB5A	THAP9-AS1	0.401538	6.37e-16
TSC1	THAP9-AS1	0.448989	5.94e-20
TUSC1	THAP9-AS1	0.407319	2.22e-16
WDFY3	THAP9-AS1	0.52987	1.85e-28
ATG7	AC016747.3	0.407635	2.1e-16
ATIC	AC016747.3	0.473643	2.61e-22
BECN1	AC016747.3	0.414904	5.4e-17
CASP8	AC016747.3	0.44456	1.5e-19
CHMP4B	AC016747.3	0.414641	5.68e-17
GNAI3	AC016747.3	0.516089	7.62e-27
NCKAP1	AC016747.3	0.42545	7.12e-18
RAB11A	AC016747.3	0.418845	2.55e-17
RAC1	AC016747.3	0.408513	1.78e-16
ATG16L1	RP11-440D17.3	0.474688	2.05e-22
HGS	RP11-440D17.3	0.471757	4.01e-22
MAPK1	RP11-440D17.3	0.411301	1.06e-16
NBR1	RP11-440D17.3	0.408138	1.91e-16
NCKAP1	RP11-440D17.3	0.41696	3.66e-17
SPHK1	LINC00896	0.40549	3.11e-16
HSPB8	RP11-496I9.1	0.438875	4.86e-19
ATG7	PCED1B-AS1	0.401512	6.4e-16
BCL2	PCED1B-AS1	0.513542	1.49e-26
CASP1	PCED1B-AS1	0.65424	4.68e-47
CASP4	PCED1B-AS1	0.433246	1.52e-18
CCR2	PCED1B-AS1	0.735634	6.58e-65
CXCR4	PCED1B-AS1	0.727568	7.49e-63
FKBP1A	PCED1B-AS1	0.463939	2.33e-21
IKBKE	PCED1B-AS1	0.513878	1.36e-26
RGS19	PCED1B-AS1	0.551814	3.46e-31
MAPK1	RP11-712L6.5	0.462047	3.54e-21
MAPK8	RP11-712L6.5	0.444248	1.6e-19
MAPK9	RP11-712L6.5	0.419765	2.14e-17
RAF1	RP11-712L6.5	0.479176	7.25e-23
RELA	RP11-712L6.5	0.428661	3.79e-18
ULK3	RP11-712L6.5	0.406967	2.37e-16
AMBRA1	CTB-131K11.1	0.598637	9.83e-38
ARNT	CTB-131K11.1	0.412407	8.64e-17
ATG16L1	CTB-131K11.1	0.599629	6.95e-38
ATG2B	CTB-131K11.1	0.50173	3.07e-25
ATG3	CTB-131K11.1	0.401339	6.6e-16
ATG4C	CTB-131K11.1	0.467198	1.12e-21
BAK1	CTB-131K11.1	0.429555	3.17e-18
BCL2	CTB-131K11.1	0.401094	6.9e-16
BECN1	CTB-131K11.1	0.725395	2.61e-62
BIRC6	CTB-131K11.1	0.730097	1.73e-63
CALCOCO2	CTB-131K11.1	0.510407	3.36e-26
CAMKK2	CTB-131K11.1	0.453998	2.04e-20
CANX	CTB-131K11.1	0.457419	9.75e-21
CAPN1	CTB-131K11.1	0.476071	1.49e-22
CAPN2	CTB-131K11.1	0.469695	6.41e-22
CASP3	CTB-131K11.1	0.476201	1.45e-22
CASP8	CTB-131K11.1	0.608151	3.37e-39
CD46	CTB-131K11.1	0.428535	3.88e-18
CFLAR	CTB-131K11.1	0.573331	4.58e-34
CHMP2B	CTB-131K11.1	0.536861	2.63e-29
DAPK1	CTB-131K11.1	0.536364	3.03e-29
EEF2K	CTB-131K11.1	0.562437	1.4e-32
EIF2AK2	CTB-131K11.1	0.604795	1.12e-38
EIF2AK3	CTB-131K11.1	0.621863	2.12e-41
EIF4G1	CTB-131K11.1	0.453299	2.37e-20
FOXO3	CTB-131K11.1	0.45515	1.59e-20
GNAI3	CTB-131K11.1	0.615453	2.34e-40
GOPC	CTB-131K11.1	0.591985	9.74e-37
HGS	CTB-131K11.1	0.573432	4.44e-34
HIF1A	CTB-131K11.1	0.552265	3.03e-31
IKBKB	CTB-131K11.1	0.437336	6.65e-19
ITGA3	CTB-131K11.1	0.440528	3.46e-19
ITGB1	CTB-131K11.1	0.664464	5.46e-49
ITGB4	CTB-131K11.1	0.442894	2.13e-19
KIF5B	CTB-131K11.1	0.637504	4.77e-44
KLHL24	CTB-131K11.1	0.485511	1.63e-23
MAPK1	CTB-131K11.1	0.685136	3.84e-53
MAPK8	CTB-131K11.1	0.57206	6.87e-34
MAPK9	CTB-131K11.1	0.537916	1.95e-29
MBTPS2	CTB-131K11.1	0.511364	2.62e-26
NAF1	CTB-131K11.1	0.631671	4.83e-43
NBR1	CTB-131K11.1	0.608055	3.49e-39
NCKAP1	CTB-131K11.1	0.768885	2.98e-74
NFE2L2	CTB-131K11.1	0.496199	1.22e-24
NFKB1	CTB-131K11.1	0.668312	9.75e-50
NPC1	CTB-131K11.1	0.468342	8.69e-22
PARP1	CTB-131K11.1	0.477142	1.16e-22
PIK3C3	CTB-131K11.1	0.664521	5.32e-49
PIK3R4	CTB-131K11.1	0.575109	2.59e-34
PRKAR1A	CTB-131K11.1	0.442516	2.3e-19
RAB11A	CTB-131K11.1	0.427897	4.4e-18
RAB1A	CTB-131K11.1	0.524092	8.98e-28
RAB5A	CTB-131K11.1	0.567904	2.55e-33
RAB7A	CTB-131K11.1	0.492292	3.17e-24
RB1	CTB-131K11.1	0.533213	7.32e-29
RELA	CTB-131K11.1	0.454438	1.86e-20
RPS6KB1	CTB-131K11.1	0.572762	5.49e-34
RPTOR	CTB-131K11.1	0.572494	5.98e-34
SH3GLB1	CTB-131K11.1	0.588455	3.22e-36
SIRT1	CTB-131K11.1	0.534359	5.32e-29
SPNS1	CTB-131K11.1	0.593453	5.9e-37
TBK1	CTB-131K11.1	0.620644	3.36e-41
TM9SF1	CTB-131K11.1	0.484333	2.15e-23
TSC1	CTB-131K11.1	0.521992	1.58e-27
TSC2	CTB-131K11.1	0.408856	1.67e-16
USP10	CTB-131K11.1	0.620393	3.69e-41
UVRAG	CTB-131K11.1	0.66229	1.43e-48
VEGFA	CTB-131K11.1	0.43664	7.66e-19
WDFY3	CTB-131K11.1	0.678963	7.25e-52
TBK1	RP11-158I9.8	-0.420633	1.81e-17
ATG16L1	EIF3J-AS1	0.410983	1.13e-16
ATG4B	EIF3J-AS1	0.413943	6.47e-17
BCL2L1	EIF3J-AS1	0.484471	2.08e-23
BECN1	EIF3J-AS1	0.441649	2.75e-19
CAPN1	EIF3J-AS1	0.443454	1.89e-19
CAPN10	EIF3J-AS1	0.417092	3.57e-17
CAPN2	EIF3J-AS1	0.482667	3.19e-23
CASP8	EIF3J-AS1	0.469609	6.53e-22
CFLAR	EIF3J-AS1	0.613499	4.8e-40
CHMP4B	EIF3J-AS1	0.495187	1.56e-24
CX3CL1	EIF3J-AS1	0.468897	7.67e-22
DAPK1	EIF3J-AS1	0.481045	4.68e-23
DRAM1	EIF3J-AS1	0.403198	4.72e-16
GABARAPL2	EIF3J-AS1	0.482287	3.49e-23
GNAI3	EIF3J-AS1	0.519406	3.16e-27
ITGA3	EIF3J-AS1	0.467952	9.49e-22
ITGB1	EIF3J-AS1	0.446254	1.06e-19
ITGB4	EIF3J-AS1	0.56144	1.9e-32
NBR1	EIF3J-AS1	0.425444	7.13e-18
NCKAP1	EIF3J-AS1	0.495712	1.37e-24
NFKB1	EIF3J-AS1	0.456279	1.25e-20
PIK3C3	EIF3J-AS1	0.495414	1.48e-24
RAB11A	EIF3J-AS1	0.635629	1.01e-43
RPS6KB1	EIF3J-AS1	0.483315	2.74e-23
SH3GLB1	EIF3J-AS1	0.425023	7.74e-18
TP53	EIF3J-AS1	0.443335	1.94e-19
WDFY3	EIF3J-AS1	0.571686	7.74e-34
ATG16L2	RAD51-AS1	0.582774	2.14e-35
ATG4B	RAD51-AS1	0.461455	4.03e-21
CAPN10	RAD51-AS1	0.56123	2.02e-32
CASP8	RAD51-AS1	0.459756	5.85e-21
CFLAR	RAD51-AS1	0.531834	1.08e-28
DAPK1	RAD51-AS1	0.421555	1.52e-17
PIK3C3	RAD51-AS1	0.410319	1.28e-16
TSC1	RAD51-AS1	0.55303	2.41e-31
ULK3	RAD51-AS1	0.532801	8.22e-29
CHMP4B	RP11-44M6.7	0.410243	1.29e-16
RAC1	RP11-44M6.7	0.525365	6.36e-28
SPHK1	RP11-44M6.7	0.408034	1.95e-16
BECN1	RP11-147L13.11	0.414503	5.83e-17
BIRC6	RP11-147L13.11	0.422434	1.28e-17
CALCOCO2	RP11-147L13.11	0.432151	1.89e-18
HGS	RP11-147L13.11	0.590709	1.5e-36
KIF5B	RP11-147L13.11	0.454166	1.97e-20
MAPK1	RP11-147L13.11	0.493457	2.39e-24
MAPK8	RP11-147L13.11	0.433618	1.41e-18
MAPK9	RP11-147L13.11	0.423539	1.03e-17
NBR1	RP11-147L13.11	0.418274	2.85e-17
NCKAP1	RP11-147L13.11	0.480147	5.78e-23
PRKAR1A	RP11-147L13.11	0.547095	1.39e-30
RPS6KB1	RP11-147L13.11	0.642653	5.93e-45
RPTOR	RP11-147L13.11	0.658068	9.02e-48
WIPI1	RP11-147L13.11	0.513547	1.48e-26
SPHK1	RP11-525A16.4	0.400925	7.11e-16
VEGFA	BAIAP2-AS1	0.407793	2.04e-16
BIRC5	AC093673.5	0.409001	1.63e-16
CHMP4B	AC093673.5	0.455091	1.61e-20
FKBP1A	AC093673.5	0.400791	7.29e-16
RGS19	AC093673.5	0.426469	5.83e-18
ATF4	RP11-278C7.5	0.438455	5.3e-19
ATG4B	RP11-278C7.5	0.535222	4.17e-29
CAPN10	RP11-278C7.5	0.499018	6.05e-25
AMBRA1	LINC00657	0.423355	1.07e-17
ATG16L1	LINC00657	0.479456	6.79e-23
ATG9A	LINC00657	0.403702	4.3e-16
BECN1	LINC00657	0.439979	3.88e-19
BIRC6	LINC00657	0.548374	9.56e-31
CAMKK2	LINC00657	0.423638	1.01e-17
CFLAR	LINC00657	0.531182	1.29e-28
DAPK1	LINC00657	0.430662	2.55e-18
EIF2AK2	LINC00657	0.436965	7.17e-19
EIF2AK3	LINC00657	0.510658	3.15e-26
FOXO3	LINC00657	0.421409	1.56e-17
GNAI3	LINC00657	0.417676	3.19e-17
GOPC	LINC00657	0.491505	3.84e-24
ITGB1	LINC00657	0.522656	1.32e-27
KIF5B	LINC00657	0.543984	3.44e-30
KLHL24	LINC00657	0.509057	4.76e-26
MAPK1	LINC00657	0.579502	6.25e-35
MAPK8	LINC00657	0.48801	8.95e-24
MAPK9	LINC00657	0.468679	8.06e-22
MBTPS2	LINC00657	0.434195	1.26e-18
NBR1	LINC00657	0.442127	2.49e-19
NCKAP1	LINC00657	0.597325	1.55e-37
NFKB1	LINC00657	0.423426	1.06e-17
PIK3C3	LINC00657	0.489437	6.34e-24
PIK3R4	LINC00657	0.461513	3.98e-21
RAB5A	LINC00657	0.466984	1.18e-21
RB1	LINC00657	0.420374	1.9e-17
RPTOR	LINC00657	0.447047	8.94e-20
SH3GLB1	LINC00657	0.412335	8.75e-17
SIRT1	LINC00657	0.489621	6.07e-24
TSC1	LINC00657	0.442245	2.43e-19
USP10	LINC00657	0.455995	1.33e-20
WDFY3	LINC00657	0.518195	4.36e-27
BECN1	RP11-517P14.2	0.431029	2.37e-18
BIRC6	RP11-517P14.2	0.495462	1.46e-24
EDEM1	RP11-517P14.2	0.428806	3.68e-18
FAS	RP11-517P14.2	0.426035	6.35e-18
HDAC6	RP11-517P14.2	0.420769	1.77e-17
ITGB1	RP11-517P14.2	0.401788	6.09e-16
KLHL24	RP11-517P14.2	0.446316	1.04e-19
MAPK8	RP11-517P14.2	0.402331	5.52e-16
MTOR	RP11-517P14.2	0.401783	6.09e-16
NFE2L2	RP11-517P14.2	0.422755	1.2e-17
PIK3R4	RP11-517P14.2	0.578534	8.57e-35
SIRT1	RP11-517P14.2	0.422327	1.31e-17
ZFYVE1	RP11-517P14.2	0.414366	5.98e-17
ATG4B	ARRDC1-AS1	0.484719	1.96e-23
ATIC	ARRDC1-AS1	0.423405	1.06e-17
BIRC5	ARRDC1-AS1	0.472593	3.31e-22
CAPN10	ARRDC1-AS1	0.504656	1.47e-25
EIF4EBP1	ARRDC1-AS1	0.404274	3.88e-16
MLST8	ARRDC1-AS1	0.507471	7.15e-26
TSC1	ARRDC1-AS1	0.463578	2.52e-21
ATG3	NRSN2-AS1	0.444851	1.42e-19
ATG4D	NRSN2-AS1	0.449487	5.34e-20
BAK1	NRSN2-AS1	0.583194	1.86e-35
BNIP3L	NRSN2-AS1	0.456476	1.2e-20
CAPN2	NRSN2-AS1	0.421649	1.49e-17
CAPNS1	NRSN2-AS1	0.402957	4.93e-16
CASP8	NRSN2-AS1	0.442635	2.24e-19
CFLAR	NRSN2-AS1	0.411479	1.03e-16
CHMP4B	NRSN2-AS1	0.508533	5.44e-26
FKBP1A	NRSN2-AS1	0.409026	1.62e-16
GNAI3	NRSN2-AS1	0.527836	3.24e-28
IKBKB	NRSN2-AS1	0.401824	6.05e-16
ITGB1	NRSN2-AS1	0.457949	8.69e-21
ITGB4	NRSN2-AS1	0.430269	2.75e-18
KIF5B	NRSN2-AS1	0.458989	6.92e-21
MAP1LC3B	NRSN2-AS1	0.415934	4.45e-17
MAPK3	NRSN2-AS1	0.413569	6.95e-17
NCKAP1	NRSN2-AS1	0.530868	1.41e-28
RAB11A	NRSN2-AS1	0.540309	9.88e-30
RAB1A	NRSN2-AS1	0.418723	2.61e-17
RAB7A	NRSN2-AS1	0.483559	2.59e-23
RGS19	NRSN2-AS1	0.422196	1.34e-17
SH3GLB1	NRSN2-AS1	0.556703	8.01e-32
TSC1	NRSN2-AS1	0.407269	2.24e-16
WDFY3	NRSN2-AS1	0.484788	1.93e-23
CFLAR	RP11-553L6.5	0.442733	2.2e-19
KLHL24	RP11-553L6.5	0.406627	2.52e-16
ATF4	RP11-548H3.1	0.448486	6.6e-20
ATG4B	RP11-548H3.1	0.461453	4.03e-21
ATIC	RP11-548H3.1	0.453168	2.44e-20
BAX	RP11-548H3.1	0.443103	2.04e-19
BNIP1	RP11-548H3.1	0.537966	1.92e-29
CAPN10	RP11-548H3.1	0.46357	2.53e-21
CAPNS1	RP11-548H3.1	0.491392	3.95e-24
CHMP4B	RP11-548H3.1	0.438255	5.52e-19
CLN3	RP11-548H3.1	0.474138	2.33e-22
FKBP1A	RP11-548H3.1	0.548971	8.02e-31
GNB2L1	RP11-548H3.1	0.412775	8.06e-17
PELP1	RP11-548H3.1	0.575166	2.55e-34
PINK1	RP11-548H3.1	-0.43989	3.95e-19
RAC1	RP11-548H3.1	0.484807	1.92e-23
SPHK1	RP11-548H3.1	0.440094	3.79e-19
ATG16L2	CTC-524C5.2	0.537958	1.93e-29
ATG4B	CTC-524C5.2	0.521671	1.72e-27
CAPN10	CTC-524C5.2	0.533011	7.75e-29
MAP2K7	CTC-524C5.2	0.441531	2.82e-19
PELP1	CTC-524C5.2	0.483631	2.54e-23
TP53	CTC-524C5.2	0.492375	3.11e-24
TSC1	CTC-524C5.2	0.430105	2.85e-18
ULK3	CTC-524C5.2	0.491687	3.68e-24
ATF4	SNHG7	0.471502	4.25e-22
ATG4B	SNHG7	0.493934	2.12e-24
ATIC	SNHG7	0.459849	5.74e-21
BAX	SNHG7	0.423225	1.1e-17
BIRC5	SNHG7	0.410296	1.28e-16
CAPN10	SNHG7	0.500055	4.67e-25
CHMP4B	SNHG7	0.418467	2.75e-17
GNB2L1	SNHG7	0.54014	1.04e-29
PELP1	SNHG7	0.406614	2.53e-16
RAB24	SNHG7	0.412979	7.76e-17
ATF4	BACE1-AS	0.469557	6.61e-22
ATG4B	BACE1-AS	0.579689	5.88e-35
ATG9A	BACE1-AS	0.408203	1.89e-16
ATIC	BACE1-AS	0.442714	2.21e-19
CAPN10	BACE1-AS	0.630415	7.9e-43
CHMP4B	BACE1-AS	0.424906	7.92e-18
HDAC1	BACE1-AS	0.422574	1.25e-17
IKBKE	BACE1-AS	0.493199	2.54e-24
MAP2K7	BACE1-AS	0.422685	1.22e-17
PELP1	BACE1-AS	0.409532	1.48e-16
PRKCD	BACE1-AS	0.448185	7.04e-20
RAB24	BACE1-AS	0.429626	3.13e-18
RELA	BACE1-AS	0.424824	8.05e-18
TSC1	BACE1-AS	0.544033	3.39e-30
ITGA6	RP4-773N10.4	0.446111	1.09e-19
PARK2	RP4-773N10.4	0.418431	2.76e-17
VAMP3	RP4-773N10.4	0.428454	3.95e-18
RAF1	SLC6A1-AS1	0.441526	2.82e-19
ATG4B	AC007383.3	0.55021	5.57e-31
CAPN10	AC007383.3	0.497764	8.26e-25
MAP2K7	AC007383.3	0.426984	5.27e-18
CAPNS1	HOTAIRM1	0.481561	4.15e-23
FKBP1A	HOTAIRM1	0.488561	7.84e-24
ATG16L1	CTC-429P9.5	0.40094	7.09e-16
ATG2B	CTC-429P9.5	0.493109	2.6e-24
BIRC6	CTC-429P9.5	0.642326	6.78e-45
CAMKK2	CTC-429P9.5	0.43518	1.03e-18
CD46	CTC-429P9.5	0.419644	2.19e-17
CFLAR	CTC-429P9.5	0.421091	1.66e-17
DAPK1	CTC-429P9.5	0.468875	7.71e-22
EGFR	CTC-429P9.5	0.412271	8.86e-17
EIF2AK3	CTC-429P9.5	0.48648	1.29e-23
GOPC	CTC-429P9.5	0.403281	4.65e-16
ITGB1	CTC-429P9.5	0.488272	8.4e-24
KIF5B	CTC-429P9.5	0.441188	3.02e-19
KLHL24	CTC-429P9.5	0.460722	4.74e-21
MAPK1	CTC-429P9.5	0.548001	1.07e-30
MAPK8	CTC-429P9.5	0.473778	2.53e-22
MBTPS2	CTC-429P9.5	0.46317	2.76e-21
MTOR	CTC-429P9.5	0.436931	7.22e-19
NAF1	CTC-429P9.5	0.418912	2.52e-17
NCKAP1	CTC-429P9.5	0.495068	1.61e-24
NFKB1	CTC-429P9.5	0.421063	1.67e-17
PIK3C3	CTC-429P9.5	0.477935	9.68e-23
PIK3R4	CTC-429P9.5	0.517273	5.57e-27
SIRT1	CTC-429P9.5	0.425682	6.8e-18
TM9SF1	CTC-429P9.5	0.421586	1.51e-17
UVRAG	CTC-429P9.5	0.402487	5.36e-16
WDFY3	CTC-429P9.5	0.45649	1.19e-20
ATG4B	LINC01372	0.474497	2.14e-22
CAPN10	LINC01372	0.508608	5.34e-26
ULK3	LINC01372	0.424154	9.17e-18
ATF4	AC010761.8	0.432494	1.77e-18
ATG4B	AC010761.8	0.577725	1.11e-34
ATIC	AC010761.8	0.559555	3.37e-32
BAX	AC010761.8	0.424416	8.71e-18
BIRC5	AC010761.8	0.477671	1.03e-22
CAPN10	AC010761.8	0.642812	5.56e-45
CHMP4B	AC010761.8	0.42825	4.11e-18
EIF4EBP1	AC010761.8	0.444841	1.42e-19
FKBP1A	AC010761.8	0.423366	1.07e-17
GNB2L1	AC010761.8	0.462145	3.46e-21
HDAC1	AC010761.8	0.510191	3.55e-26
PELP1	AC010761.8	0.473931	2.44e-22
PINK1	AC010761.8	-0.403899	4.15e-16
PRKCD	AC010761.8	0.465198	1.76e-21
RAB24	AC010761.8	0.453806	2.13e-20
SPHK1	AC010761.8	0.5161	7.59e-27
TSC1	AC010761.8	0.424374	8.78e-18
ATG16L2	RP5-1074L1.4	0.506627	8.87e-26
ATG4B	RP5-1074L1.4	0.488179	8.59e-24
CAPN10	RP5-1074L1.4	0.577778	1.1e-34
CASP8	RP5-1074L1.4	0.492189	3.25e-24
CFLAR	RP5-1074L1.4	0.479427	6.84e-23
GNAI3	RP5-1074L1.4	0.431468	2.17e-18
TSC1	RP5-1074L1.4	0.52827	2.88e-28
VEGFA	RP5-1074L1.4	0.490261	5.2e-24
RAB1A	RP11-266L9.8	-0.418456	2.75e-17
PEX14	ALDH1L1-AS2	0.423594	1.02e-17
CAPN1	AC068580.6	0.402125	5.73e-16
CTSD	AC068580.6	0.563809	9.14e-33
SPNS1	AC068580.6	0.405151	3.31e-16
TBK1	AC068580.6	0.403036	4.86e-16
VEGFA	AC068580.6	0.425324	7.3e-18
ATG4B	ZNF674-AS1	0.400968	7.06e-16
CAPN10	ZNF674-AS1	0.429512	3.2e-18
ATG16L2	PTOV1-AS2	0.605408	9.01e-39
ATG4B	PTOV1-AS2	0.558235	5.04e-32
CAPN10	PTOV1-AS2	0.596925	1.78e-37
HDAC1	PTOV1-AS2	0.440603	3.41e-19
IKBKB	PTOV1-AS2	0.419679	2.18e-17
PPP1R15A	PTOV1-AS2	0.489553	6.17e-24
TSC1	PTOV1-AS2	0.570033	1.31e-33
ULK3	PTOV1-AS2	0.445222	1.31e-19
VEGFA	PTOV1-AS2	0.440887	3.22e-19
ARNT	PSMA3-AS1	0.417426	3.35e-17
ATG16L2	PSMA3-AS1	0.508792	5.09e-26
ATG2B	PSMA3-AS1	0.50848	5.52e-26
ATG4B	PSMA3-AS1	0.409491	1.49e-16
BIRC6	PSMA3-AS1	0.418002	3e-17
CAPN10	PSMA3-AS1	0.418249	2.86e-17
CASP3	PSMA3-AS1	0.425831	6.61e-18
CFLAR	PSMA3-AS1	0.535817	3.53e-29
DAPK1	PSMA3-AS1	0.428731	3.74e-18
MAP2K7	PSMA3-AS1	0.418736	2.61e-17
PIK3C3	PSMA3-AS1	0.446241	1.06e-19
SIRT1	PSMA3-AS1	0.464035	2.28e-21
TSC1	PSMA3-AS1	0.462486	3.21e-21
WDFY3	PSMA3-AS1	0.400796	7.28e-16
ATF4	RP11-529E10.6	0.479625	6.53e-23
ATG4B	RP11-529E10.6	0.643528	4.14e-45
ATIC	RP11-529E10.6	0.444902	1.4e-19
BAK1	RP11-529E10.6	0.425855	6.58e-18
BAX	RP11-529E10.6	0.465099	1.8e-21
CAPN10	RP11-529E10.6	0.567881	2.57e-33
CHMP4B	RP11-529E10.6	0.431486	2.16e-18
IKBKE	RP11-529E10.6	0.40236	5.49e-16
PELP1	RP11-529E10.6	0.434672	1.14e-18
SAR1A	RP11-529E10.6	0.412375	8.69e-17
SPHK1	RP11-529E10.6	0.451509	3.48e-20
TSC1	RP11-529E10.6	0.415178	5.13e-17
ARNT	HNRNPU-AS1	0.407226	2.26e-16
ATG16L1	HNRNPU-AS1	0.43304	1.58e-18
ATG16L2	HNRNPU-AS1	0.494104	2.04e-24
BIRC6	HNRNPU-AS1	0.430301	2.74e-18
CAPN10	HNRNPU-AS1	0.474837	1.98e-22
CASP8	HNRNPU-AS1	0.431011	2.38e-18
CD46	HNRNPU-AS1	0.482808	3.09e-23
CFLAR	HNRNPU-AS1	0.574984	2.7e-34
EIF2AK3	HNRNPU-AS1	0.441345	2.93e-19
KIF5B	HNRNPU-AS1	0.425378	7.22e-18
MAPK1	HNRNPU-AS1	0.403267	4.66e-16
MAPK8	HNRNPU-AS1	0.419334	2.33e-17
MAPK9	HNRNPU-AS1	0.451327	3.62e-20
NCKAP1	HNRNPU-AS1	0.44783	7.58e-20
PARP1	HNRNPU-AS1	0.42894	3.58e-18
SIRT1	HNRNPU-AS1	0.485256	1.73e-23
TBK1	HNRNPU-AS1	0.411813	9.65e-17
TSC1	HNRNPU-AS1	0.52133	1.89e-27
ULK1	HNRNPU-AS1	0.490344	5.1e-24
ULK3	HNRNPU-AS1	0.405612	3.04e-16
VEGFA	HNRNPU-AS1	0.43111	2.33e-18
WDFY3	HNRNPU-AS1	0.423912	9.61e-18
CAPNS1	RP11-304L19.13	0.401804	6.07e-16
CLN3	RP11-304L19.13	0.54104	8.01e-30
FKBP1A	RP11-304L19.13	0.411606	1e-16
MLST8	RP11-304L19.13	0.473338	2.8e-22
PELP1	RP11-304L19.13	0.409374	1.52e-16
RAC1	RP11-304L19.13	0.47231	3.54e-22
SPHK1	RP11-304L19.13	0.441796	2.67e-19
SPHK1	AC005076.5	0.448105	7.15e-20
ATG16L2	LINC01089	0.525203	6.64e-28
ATG4B	LINC01089	0.504664	1.46e-25
CAPN10	LINC01089	0.516432	6.96e-27
ULK1	LINC01089	0.44872	6.28e-20
ATG16L2	RP11-81A1.6	0.502981	2.24e-25
BIRC6	RP11-81A1.6	0.406207	2.72e-16
CFLAR	RP11-81A1.6	0.480269	5.61e-23
ULK3	RP11-81A1.6	0.536809	2.67e-29
RAC1	AC147651.4	0.470581	5.24e-22
SPHK1	AC147651.4	0.423404	1.06e-17
DIRAS3	AP000695.6	0.413577	6.93e-17
RAB33B	AP000695.6	0.451338	3.61e-20
CAPNS1	CTD-2553L13.10	0.471948	3.84e-22
ATG4B	ZNF529-AS1	0.536814	2.67e-29
ATIC	ZNF529-AS1	0.512781	1.81e-26
BAK1	ZNF529-AS1	0.420399	1.9e-17
BAX	ZNF529-AS1	0.406694	2.49e-16
BIRC5	ZNF529-AS1	0.411176	1.09e-16
CAPN10	ZNF529-AS1	0.480363	5.49e-23
CAPNS1	ZNF529-AS1	0.583896	1.47e-35
CHMP4B	ZNF529-AS1	0.507752	6.65e-26
EIF4EBP1	ZNF529-AS1	0.481476	4.23e-23
FKBP1A	ZNF529-AS1	0.453461	2.29e-20
GNB2L1	ZNF529-AS1	0.437259	6.76e-19
HDAC1	ZNF529-AS1	0.460628	4.84e-21
MAP2K7	ZNF529-AS1	0.431108	2.33e-18
PELP1	ZNF529-AS1	0.454846	1.7e-20
RAC1	ZNF529-AS1	0.408611	1.75e-16
SAR1A	ZNF529-AS1	0.400853	7.21e-16
SPHK1	ZNF529-AS1	0.401995	5.86e-16
HDAC6	HNF4A-AS1	0.554121	1.74e-31
CAPNS1	SCGB1B2P	0.562843	1.23e-32
AMBRA1	FGD5-AS1	0.565899	4.78e-33
ATG16L1	FGD5-AS1	0.515954	7.89e-27
ATG2B	FGD5-AS1	0.418652	2.65e-17
ATG4C	FGD5-AS1	0.45485	1.7e-20
BECN1	FGD5-AS1	0.597744	1.34e-37
BIRC6	FGD5-AS1	0.666577	2.13e-49
CALCOCO2	FGD5-AS1	0.436585	7.75e-19
CAMKK2	FGD5-AS1	0.43126	2.26e-18
CASP3	FGD5-AS1	0.424746	8.17e-18
CASP8	FGD5-AS1	0.50705	7.96e-26
CD46	FGD5-AS1	0.410336	1.27e-16
CDKN1B	FGD5-AS1	0.406589	2.54e-16
CFLAR	FGD5-AS1	0.497434	8.97e-25
CHMP2B	FGD5-AS1	0.50315	2.15e-25
DAPK1	FGD5-AS1	0.446536	9.95e-20
EDEM1	FGD5-AS1	0.405134	3.32e-16
EEF2K	FGD5-AS1	0.552786	2.59e-31
EIF2AK2	FGD5-AS1	0.583885	1.48e-35
EIF2AK3	FGD5-AS1	0.478878	7.77e-23
EIF4G1	FGD5-AS1	0.471281	4.47e-22
FOXO3	FGD5-AS1	0.410314	1.28e-16
GNAI3	FGD5-AS1	0.48742	1.03e-23
GOPC	FGD5-AS1	0.595084	3.37e-37
HGS	FGD5-AS1	0.527299	3.75e-28
ITGA6	FGD5-AS1	0.401053	6.95e-16
ITGB1	FGD5-AS1	0.567359	3.03e-33
KIF5B	FGD5-AS1	0.54293	4.66e-30
KLHL24	FGD5-AS1	0.563646	9.61e-33
MAPK1	FGD5-AS1	0.688481	7.58e-54
MAPK8	FGD5-AS1	0.590889	1.41e-36
MAPK9	FGD5-AS1	0.474547	2.12e-22
MBTPS2	FGD5-AS1	0.518427	4.1e-27
NAF1	FGD5-AS1	0.554027	1.79e-31
NBR1	FGD5-AS1	0.496036	1.27e-24
NCKAP1	FGD5-AS1	0.682729	1.22e-52
NFE2L2	FGD5-AS1	0.500812	3.87e-25
NFKB1	FGD5-AS1	0.502427	2.58e-25
PIK3C3	FGD5-AS1	0.598612	9.92e-38
PIK3R4	FGD5-AS1	0.629081	1.33e-42
RAB1A	FGD5-AS1	0.426851	5.41e-18
RAB33B	FGD5-AS1	0.411327	1.06e-16
RAB5A	FGD5-AS1	0.716269	4.3e-60
RAB7A	FGD5-AS1	0.518072	4.51e-27
RAF1	FGD5-AS1	0.583586	1.63e-35
RB1	FGD5-AS1	0.473559	2.66e-22
RELA	FGD5-AS1	0.463287	2.69e-21
RPS6KB1	FGD5-AS1	0.524024	9.15e-28
RPTOR	FGD5-AS1	0.513578	1.47e-26
SH3GLB1	FGD5-AS1	0.477419	1.09e-22
SIRT1	FGD5-AS1	0.55719	6.91e-32
SPNS1	FGD5-AS1	0.475752	1.6e-22
TBK1	FGD5-AS1	0.5641	8.35e-33
TM9SF1	FGD5-AS1	0.402216	5.63e-16
TSC1	FGD5-AS1	0.487658	9.74e-24
USP10	FGD5-AS1	0.561474	1.88e-32
UVRAG	FGD5-AS1	0.612564	6.77e-40
WDFY3	FGD5-AS1	0.509207	4.58e-26
ATF4	AC009005.2	0.41761	3.23e-17
ATIC	AC009005.2	0.441861	2.63e-19
CAPN10	AC009005.2	0.448726	6.28e-20
DDIT3	AC009005.2	0.404207	3.93e-16
IKBKE	AC009005.2	0.425972	6.43e-18
ATG16L1	CTD-2537I9.12	0.406691	2.49e-16
ATG16L2	CTD-2537I9.12	0.51354	1.49e-26
ATG2B	CTD-2537I9.12	0.439394	4.37e-19
ATG4B	CTD-2537I9.12	0.480006	5.97e-23
CAPN10	CTD-2537I9.12	0.508685	5.24e-26
CASP8	CTD-2537I9.12	0.406109	2.77e-16
GOPC	CTD-2537I9.12	0.443579	1.84e-19
MAPK8	CTD-2537I9.12	0.405669	3.01e-16
PPP1R15A	CTD-2537I9.12	0.434527	1.17e-18
TSC1	CTD-2537I9.12	0.558682	4.4e-32
VEGFA	CTD-2537I9.12	0.411554	1.01e-16
MLST8	RP11-579D7.4	0.401233	6.73e-16
ATG12	UMAD1	0.413153	7.51e-17
ATG4C	UMAD1	0.472523	3.37e-22
BECN1	UMAD1	0.422599	1.24e-17
BIRC6	UMAD1	0.447841	7.56e-20
CALCOCO2	UMAD1	0.429516	3.2e-18
HGS	UMAD1	0.41078	1.17e-16
MBTPS2	UMAD1	0.482882	3.04e-23
NAF1	UMAD1	0.433893	1.33e-18
PIK3R4	UMAD1	0.415303	5.01e-17
RHEB	UMAD1	0.436743	7.5e-19
SPNS1	UMAD1	0.429217	3.39e-18
TBK1	UMAD1	0.493375	2.44e-24
UVRAG	UMAD1	0.412719	8.15e-17
VAMP7	UMAD1	0.435822	9.04e-19
WIPI2	UMAD1	0.41337	7.21e-17
ATF4	CTD-3138B18.5	0.441342	2.93e-19
ATG4B	CTD-3138B18.5	0.512308	2.05e-26
ATIC	CTD-3138B18.5	0.494795	1.72e-24
BAX	CTD-3138B18.5	0.486959	1.15e-23
BIRC5	CTD-3138B18.5	0.486923	1.16e-23
CAPN10	CTD-3138B18.5	0.437308	6.69e-19
CAPNS1	CTD-3138B18.5	0.438801	4.93e-19
CHMP4B	CTD-3138B18.5	0.445458	1.25e-19
FKBP1A	CTD-3138B18.5	0.526611	4.53e-28
GNB2L1	CTD-3138B18.5	0.416237	4.2e-17
HDAC1	CTD-3138B18.5	0.428679	3.77e-18
MAPK3	CTD-3138B18.5	0.401695	6.19e-16
PELP1	CTD-3138B18.5	0.462914	2.92e-21
SAR1A	CTD-3138B18.5	0.400105	8.24e-16
SPHK1	CTD-3138B18.5	0.40376	4.26e-16
KLHL24	CTC-490E21.10	0.408834	1.68e-16
BAX	SNHG25	0.409622	1.45e-16
BIRC5	SNHG25	0.410148	1.32e-16
CLN3	SNHG25	0.40632	2.67e-16
SPHK1	SNHG25	0.417846	3.09e-17
ATG16L2	ANKRD10-IT1	0.406398	2.63e-16
ATG2B	ANKRD10-IT1	0.462613	3.12e-21
BIRC6	ANKRD10-IT1	0.500792	3.88e-25
CAPN10	ANKRD10-IT1	0.404016	4.07e-16
CFLAR	ANKRD10-IT1	0.495881	1.32e-24
DAPK1	ANKRD10-IT1	0.49016	5.33e-24
EIF2AK2	ANKRD10-IT1	0.424238	9.02e-18
EIF2AK3	ANKRD10-IT1	0.454276	1.92e-20
GOPC	ANKRD10-IT1	0.443047	2.06e-19
IKBKB	ANKRD10-IT1	0.452958	2.55e-20
ITGA3	ANKRD10-IT1	0.424869	7.97e-18
ITGB1	ANKRD10-IT1	0.4602	5.31e-21
ITGB4	ANKRD10-IT1	0.411659	9.93e-17
KIF5B	ANKRD10-IT1	0.472347	3.51e-22
MAPK1	ANKRD10-IT1	0.430141	2.82e-18
MAPK8	ANKRD10-IT1	0.419736	2.15e-17
NCKAP1	ANKRD10-IT1	0.476599	1.32e-22
NFKB1	ANKRD10-IT1	0.451151	3.75e-20
PIK3C3	ANKRD10-IT1	0.463796	2.4e-21
TSC1	ANKRD10-IT1	0.475373	1.75e-22
UVRAG	ANKRD10-IT1	0.403729	4.28e-16
WDFY3	ANKRD10-IT1	0.455445	1.49e-20
ATG16L2	ASMTL-AS1	0.458663	7.43e-21
RAB24	ASMTL-AS1	0.400081	8.28e-16
ATF4	TUG1	0.417993	3.01e-17
ATG16L1	TUG1	0.50728	7.51e-26
ATG16L2	TUG1	0.417185	3.51e-17
ATG2B	TUG1	0.473585	2.64e-22
ATG4B	TUG1	0.467746	9.94e-22
BAK1	TUG1	0.483333	2.73e-23
BIRC6	TUG1	0.537881	1.97e-29
CAMKK2	TUG1	0.429958	2.93e-18
CAPN1	TUG1	0.428475	3.93e-18
CAPN10	TUG1	0.542396	5.43e-30
CAPN2	TUG1	0.429431	3.25e-18
CASP3	TUG1	0.411164	1.09e-16
CASP8	TUG1	0.543985	3.43e-30
CFLAR	TUG1	0.589927	1.96e-36
CHMP2B	TUG1	0.411621	1e-16
DAPK1	TUG1	0.443983	1.7e-19
DRAM1	TUG1	0.403921	4.14e-16
EIF2AK2	TUG1	0.511897	2.28e-26
EIF2AK3	TUG1	0.498313	7.21e-25
FOXO3	TUG1	0.409927	1.37e-16
GNAI3	TUG1	0.516581	6.69e-27
GOPC	TUG1	0.423381	1.07e-17
HGS	TUG1	0.434678	1.14e-18
HIF1A	TUG1	0.410493	1.23e-16
IKBKB	TUG1	0.42549	7.06e-18
IKBKE	TUG1	0.419719	2.16e-17
ITGB1	TUG1	0.471206	4.55e-22
ITGB4	TUG1	0.464372	2.11e-21
KIF5B	TUG1	0.575292	2.44e-34
MAP2K7	TUG1	0.456719	1.13e-20
MAPK1	TUG1	0.665777	3.04e-49
MAPK8	TUG1	0.47515	1.84e-22
MAPK9	TUG1	0.478045	9.43e-23
NCKAP1	TUG1	0.588366	3.31e-36
NFKB1	TUG1	0.476055	1.5e-22
NPC1	TUG1	0.417711	3.17e-17
PEA15	TUG1	0.404341	3.83e-16
PIK3C3	TUG1	0.524689	7.64e-28
RAB11A	TUG1	0.473391	2.76e-22
RAB5A	TUG1	0.470112	5.83e-22
RELA	TUG1	0.446881	9.26e-20
RPS6KB1	TUG1	0.46688	1.21e-21
RPTOR	TUG1	0.400436	7.77e-16
SH3GLB1	TUG1	0.480061	5.89e-23
SIRT1	TUG1	0.435301	1e-18
TP53	TUG1	0.421632	1.5e-17
TSC1	TUG1	0.575092	2.61e-34
ULK1	TUG1	0.407404	2.19e-16
ULK3	TUG1	0.433477	1.45e-18
USP10	TUG1	0.416971	3.65e-17
UVRAG	TUG1	0.452637	2.73e-20
VEGFA	TUG1	0.520693	2.24e-27
WDFY3	TUG1	0.574034	3.66e-34
FAS	CTD-2366F13.1	0.447829	7.58e-20
CAPNS1	AGAP2-AS1	0.674237	6.54e-51
FKBP1A	AGAP2-AS1	0.434293	1.23e-18
GABARAP	AGAP2-AS1	0.403908	4.15e-16
SH3GLB1	AGAP2-AS1	0.423653	1.01e-17
RAC1	RP11-395B7.4	0.457048	1.06e-20
SPHK1	RP11-395B7.4	0.531769	1.09e-28
ATF4	CTC-471J1.2	0.412274	8.85e-17
ATG4B	CTC-471J1.2	0.55646	8.62e-32
BAX	CTC-471J1.2	0.429525	3.19e-18
CAPN10	CTC-471J1.2	0.503557	1.94e-25
CHMP4B	CTC-471J1.2	0.413807	6.64e-17
PELP1	CTC-471J1.2	0.440323	3.61e-19
DAPK1	PDXDC2P	0.437475	6.47e-19
HDAC6	RP11-817O13.8	0.42682	5.44e-18
AMBRA1	RP11-452I5.2	0.504435	1.55e-25
BECN1	RP11-452I5.2	0.49366	2.27e-24
EIF4G1	RP11-452I5.2	0.40201	5.85e-16
HGS	RP11-452I5.2	0.583021	1.97e-35
MAPK8IP1	RP11-452I5.2	0.442599	2.26e-19
RPTOR	RP11-452I5.2	0.534866	4.61e-29
SPNS1	RP11-452I5.2	0.529572	2.01e-28
WIPI1	RP11-452I5.2	0.408724	1.71e-16
ATG4B	RP11-706O15.1	0.470065	5.89e-22
ATG4D	RP11-706O15.1	0.408295	1.86e-16
BAX	RP11-706O15.1	0.441532	2.82e-19
CAPN10	RP11-706O15.1	0.455231	1.57e-20
CHMP4B	RP11-706O15.1	0.487832	9.34e-24
ITGB4	RP11-706O15.1	0.472914	3.08e-22
RAB11A	RP11-706O15.1	0.525014	6.99e-28
TP53	RP11-706O15.1	0.471142	4.61e-22
HGS	RP11-412D9.4	0.444969	1.38e-19
RAF1	RP11-412D9.4	0.404595	3.66e-16
CLN3	AP003068.9	0.415845	4.52e-17
RAC1	AP003068.9	0.487544	1e-23
SPHK1	AP003068.9	0.485734	1.54e-23
CAPN10	TNRC6C-AS1	0.439416	4.35e-19
CHMP4B	TNRC6C-AS1	0.410721	1.18e-16
ITGA3	TNRC6C-AS1	0.433661	1.4e-18
MAPK3	TNRC6C-AS1	0.401458	6.46e-16
PRKCD	TNRC6C-AS1	0.408659	1.73e-16
GNB2L1	TOPORS-AS1	0.432347	1.82e-18
ATG16L1	RP5-1061H20.4	0.413921	6.5e-17
CD46	RP5-1061H20.4	0.535164	4.24e-29
HGS	RP5-1061H20.4	0.405227	3.26e-16
MAPK1	RP5-1061H20.4	0.433998	1.31e-18
NFE2L2	RP5-1061H20.4	0.454425	1.86e-20
RB1CC1	RP5-1061H20.4	0.487418	1.03e-23
SIRT1	RP5-1061H20.4	0.452102	3.06e-20
TSC2	RP5-1061H20.4	0.426541	5.75e-18
USP10	RP5-1061H20.4	0.424872	7.97e-18
VAMP7	RP5-1061H20.4	0.442498	2.31e-19
RAF1	C2-AS1	0.425226	7.44e-18
SIRT1	C2-AS1	0.404307	3.86e-16
ATG16L2	LINC00106	0.474018	2.39e-22
HDAC6	DHRS4-AS1	0.429038	3.51e-18
PIK3R4	DHRS4-AS1	0.479109	7.36e-23
ATG3	RP1-228H13.5	0.45905	6.83e-21
ATG4C	RP1-228H13.5	0.433283	1.51e-18
CASP8	RP1-228H13.5	0.409769	1.41e-16
GNAI3	RP1-228H13.5	0.473036	3e-22
HDAC1	RP1-228H13.5	0.513625	1.45e-26
HGS	RP1-228H13.5	0.415573	4.76e-17
MAPK1	RP1-228H13.5	0.41672	3.83e-17
MAPK8	RP1-228H13.5	0.402472	5.38e-16
PARP1	RP1-228H13.5	0.406528	2.57e-16
RGS19	RP1-228H13.5	0.401195	6.78e-16
SH3GLB1	RP1-228H13.5	0.436074	8.59e-19
ATG4B	RP11-620J15.3	0.417639	3.22e-17
ATIC	RP11-620J15.3	0.467301	1.1e-21
BIRC5	RP11-620J15.3	0.499916	4.84e-25
CAPNS1	RP11-620J15.3	0.523575	1.03e-27
CDKN2A	RP11-620J15.3	0.478567	8.35e-23
CHMP4B	RP11-620J15.3	0.45111	3.79e-20
FKBP1A	RP11-620J15.3	0.518032	4.56e-27
MAPK3	RP11-620J15.3	0.435563	9.53e-19
MTMR14	RP11-620J15.3	0.428247	4.11e-18
RAC1	RP11-620J15.3	0.404273	3.88e-16
ATIC	PIK3CD-AS2	0.420362	1.91e-17
BIRC5	PIK3CD-AS2	0.435873	8.95e-19
FADD	RP11-598F7.5	0.46411	2.24e-21
ATG16L1	RP11-67L2.2	0.436275	8.25e-19
BAK1	RP11-67L2.2	0.469514	6.67e-22
BCL2	RP11-67L2.2	0.486706	1.22e-23
BCL2L1	RP11-67L2.2	0.403127	4.78e-16
BIRC6	RP11-67L2.2	0.444464	1.53e-19
CAPN1	RP11-67L2.2	0.454935	1.67e-20
CAPN2	RP11-67L2.2	0.503385	2.02e-25
CASP8	RP11-67L2.2	0.499837	4.93e-25
CFLAR	RP11-67L2.2	0.669947	4.66e-50
CHMP4B	RP11-67L2.2	0.420733	1.78e-17
CX3CL1	RP11-67L2.2	0.519444	3.13e-27
DAPK1	RP11-67L2.2	0.572246	6.48e-34
EIF2AK2	RP11-67L2.2	0.457162	1.03e-20
GNAI3	RP11-67L2.2	0.492055	3.36e-24
HIF1A	RP11-67L2.2	0.423038	1.14e-17
IKBKB	RP11-67L2.2	0.455297	1.54e-20
ITGA3	RP11-67L2.2	0.463842	2.38e-21
ITGB1	RP11-67L2.2	0.540695	8.85e-30
ITGB4	RP11-67L2.2	0.523028	1.2e-27
KIF5B	RP11-67L2.2	0.45926	6.52e-21
MAPK1	RP11-67L2.2	0.41401	6.39e-17
NCKAP1	RP11-67L2.2	0.591606	1.11e-36
NFKB1	RP11-67L2.2	0.593809	5.22e-37
PIK3C3	RP11-67L2.2	0.490649	4.73e-24
RAB11A	RP11-67L2.2	0.528347	2.82e-28
SH3GLB1	RP11-67L2.2	0.479025	7.51e-23
TM9SF1	RP11-67L2.2	0.44699	9.05e-20
TP53	RP11-67L2.2	0.492506	3.01e-24
TSC1	RP11-67L2.2	0.494808	1.71e-24
USP10	RP11-67L2.2	0.416624	3.9e-17
UVRAG	RP11-67L2.2	0.418355	2.8e-17
WDFY3	RP11-67L2.2	0.640791	1.27e-44
ATF4	RP11-1055B8.9	0.419867	2.1e-17
ATG4B	RP11-1055B8.9	0.415217	5.09e-17
BIRC5	RP11-1055B8.9	0.428455	3.94e-18
CAPN10	RP11-1055B8.9	0.410718	1.18e-16
GNB2L1	RP11-1055B8.9	0.401714	6.17e-16
MLST8	RP11-1055B8.9	0.472887	3.1e-22
RAB24	RP11-1055B8.9	0.490525	4.88e-24
STK11	RP11-1055B8.9	0.415496	4.83e-17
ATG4B	RP11-572O17.1	0.442025	2.54e-19
BAG3	RP11-572O17.1	0.629609	1.08e-42
CAPN10	RP11-572O17.1	0.48845	8.05e-24
DNAJB1	RP11-572O17.1	0.437623	6.27e-19
PPP1R15A	RP11-572O17.1	0.652745	8.85e-47
ATF4	CTC-444N24.8	0.46469	1.97e-21
ATG4B	CTC-444N24.8	0.508339	5.72e-26
BAX	CTC-444N24.8	0.533164	7.42e-29
CAPN10	CTC-444N24.8	0.469594	6.55e-22
CHMP4B	CTC-444N24.8	0.412799	8.03e-17
FKBP1A	CTC-444N24.8	0.426359	5.96e-18
PELP1	CTC-444N24.8	0.452333	2.92e-20
PINK1	CTC-444N24.8	-0.441068	3.1e-19
ATG4C	RP11-379H18.1	0.432555	1.75e-18
HDAC6	RP11-379H18.1	0.447178	8.7e-20
KLHL24	RP11-379H18.1	0.426326	6e-18
PIK3R4	RP11-379H18.1	0.496503	1.13e-24
AMBRA1	EBLN3	0.401328	6.62e-16
ARNT	EBLN3	0.41689	3.71e-17
ATG16L1	EBLN3	0.4894	6.4e-24
ATG2B	EBLN3	0.555678	1.09e-31
ATG4C	EBLN3	0.439312	4.44e-19
BECN1	EBLN3	0.467092	1.15e-21
BIRC6	EBLN3	0.719762	6.24e-61
CASP3	EBLN3	0.40063	7.5e-16
CASP8	EBLN3	0.468794	7.85e-22
CD46	EBLN3	0.509528	4.21e-26
CDKN1B	EBLN3	0.410014	1.35e-16
CFLAR	EBLN3	0.581551	3.2e-35
EDEM1	EBLN3	0.425308	7.32e-18
EEF2K	EBLN3	0.468016	9.36e-22
EIF2AK2	EBLN3	0.549093	7.74e-31
EIF2AK3	EBLN3	0.65901	5.99e-48
ERN1	EBLN3	0.461338	4.14e-21
GNAI3	EBLN3	0.445196	1.32e-19
GOPC	EBLN3	0.524927	7.16e-28
HIF1A	EBLN3	0.409845	1.39e-16
ITGB1	EBLN3	0.566671	3.75e-33
KIF5B	EBLN3	0.504234	1.63e-25
KLHL24	EBLN3	0.569921	1.35e-33
MAPK1	EBLN3	0.583696	1.58e-35
MAPK8	EBLN3	0.51698	6.02e-27
MBTPS2	EBLN3	0.544214	3.21e-30
NAF1	EBLN3	0.566567	3.88e-33
NCKAP1	EBLN3	0.599815	6.51e-38
NFE2L2	EBLN3	0.506332	9.57e-26
NFKB1	EBLN3	0.57653	1.64e-34
PIK3C3	EBLN3	0.587357	4.65e-36
PIK3R4	EBLN3	0.617123	1.26e-40
RAB1A	EBLN3	0.431824	2.02e-18
RAB33B	EBLN3	0.488861	7.29e-24
RAB5A	EBLN3	0.538055	1.88e-29
RB1	EBLN3	0.494818	1.71e-24
RPS6KB1	EBLN3	0.432873	1.64e-18
SH3GLB1	EBLN3	0.466293	1.38e-21
SIRT1	EBLN3	0.538313	1.74e-29
TBK1	EBLN3	0.568705	1.99e-33
TSC1	EBLN3	0.522912	1.24e-27
USP10	EBLN3	0.513198	1.63e-26
UVRAG	EBLN3	0.559825	3.11e-32
VEGFA	EBLN3	0.425007	7.76e-18
WDFY3	EBLN3	0.565327	5.71e-33
ATF4	RP11-73M18.8	0.435591	9.48e-19
ATG4B	RP11-73M18.8	0.560167	2.8e-32
ATIC	RP11-73M18.8	0.446652	9.71e-20
BAX	RP11-73M18.8	0.52204	1.56e-27
CAPN10	RP11-73M18.8	0.52574	5.74e-28
FKBP1A	RP11-73M18.8	0.475509	1.7e-22
GNB2L1	RP11-73M18.8	0.486602	1.25e-23
PELP1	RP11-73M18.8	0.514042	1.3e-26
SPHK1	RP11-73M18.8	0.43326	1.52e-18
ATG16L1	AC096772.6	0.503065	2.19e-25
CFLAR	AC096772.6	0.419128	2.42e-17
KLHL24	AC096772.6	0.439651	4.15e-19
NFE2L2	AC096772.6	0.510288	3.46e-26
SIRT1	RP5-875H18.4	0.402782	5.09e-16
ATG4B	RP11-404P21.3	0.40858	1.76e-16
ATG4D	RP11-404P21.3	0.40415	3.97e-16
CAPN10	RP11-404P21.3	0.435569	9.52e-19
CAPN2	RP11-404P21.3	0.40065	7.48e-16
CFLAR	RP11-404P21.3	0.434984	1.07e-18
CHMP4B	RP11-404P21.3	0.431256	2.26e-18
ITGB1	RP11-404P21.3	0.415623	4.71e-17
ITGB4	RP11-404P21.3	0.479174	7.25e-23
NFKB1	RP11-404P21.3	0.40128	6.67e-16
RAB11A	RP11-404P21.3	0.529392	2.11e-28
SPHK1	RP11-404P21.3	0.464369	2.12e-21
WDFY3	RP11-404P21.3	0.458411	7.85e-21
PEX14	TCEB3-AS1	0.484113	2.27e-23
NCKAP1	AC006026.13	0.422587	1.24e-17
WDFY3	AC006026.13	0.409668	1.44e-16
ATG16L2	MALAT1	0.482355	3.44e-23
CFLAR	MALAT1	0.427923	4.38e-18
ATG4D	NNT-AS1	0.427708	4.57e-18
BIRC6	NNT-AS1	0.423453	1.05e-17
CAPN2	NNT-AS1	0.456047	1.31e-20
CFLAR	NNT-AS1	0.483685	2.51e-23
GNAI3	NNT-AS1	0.452574	2.77e-20
ITGB1	NNT-AS1	0.558812	4.23e-32
ITGB4	NNT-AS1	0.437176	6.87e-19
KIF5B	NNT-AS1	0.474799	2e-22
MAPK1	NNT-AS1	0.419805	2.12e-17
MAPK9	NNT-AS1	0.432471	1.78e-18
NCKAP1	NNT-AS1	0.563194	1.11e-32
SH3GLB1	NNT-AS1	0.440813	3.27e-19
WDFY3	NNT-AS1	0.542642	5.06e-30
ATF4	RP3-337H4.9	0.452046	3.1e-20
ATG4B	RP3-337H4.9	0.406184	2.74e-16
CAPN10	RP3-337H4.9	0.404497	3.72e-16
GNB2L1	RP3-337H4.9	0.430093	2.85e-18
PELP1	RP3-337H4.9	0.480859	4.89e-23
PINK1	RP3-337H4.9	-0.405743	2.97e-16
ATG9A	RP11-147L13.13	0.403618	4.37e-16
BAK1	RP11-147L13.13	0.413205	7.44e-17
CAPN10	RP11-147L13.13	0.512762	1.82e-26
HGS	RP11-147L13.13	0.520758	2.2e-27
RAB24	RP11-147L13.13	0.466475	1.32e-21
RPS6KB1	RP11-147L13.13	0.441786	2.67e-19
RPTOR	RP11-147L13.13	0.451686	3.35e-20
TSC1	RP11-147L13.13	0.455889	1.36e-20
ULK1	RP11-147L13.13	0.469683	6.42e-22
VEGFA	RP11-147L13.13	0.420603	1.82e-17
BIRC5	MIR210HG	0.428403	3.99e-18
CAPN10	MIR210HG	0.401711	6.17e-16
DDIT3	MIR210HG	0.420362	1.91e-17
GAPDH	MIR210HG	0.486098	1.41e-23
VEGFA	MIR210HG	0.532352	9.31e-29
BAX	PARD3-AS1	0.42954	3.18e-18
SPHK1	PARD3-AS1	0.439922	3.92e-19
ATF4	SNHG20	0.509358	4.4e-26
ATG4B	SNHG20	0.563341	1.06e-32
ATIC	SNHG20	0.493581	2.32e-24
BIRC5	SNHG20	0.521505	1.8e-27
CAPN10	SNHG20	0.546001	1.91e-30
HGS	SNHG20	0.496439	1.15e-24
PELP1	SNHG20	0.402465	5.39e-16
RAB24	SNHG20	0.438149	5.64e-19
RPS6KB1	SNHG20	0.497992	7.81e-25
RPTOR	SNHG20	0.435832	9.03e-19
TP53	SNHG20	0.409727	1.42e-16
TSC1	SNHG20	0.461422	4.06e-21
CAPNS1	PDCD4-AS1	0.490548	4.85e-24
ATF4	SNHG11	0.43597	8.78e-19
ATG4B	SNHG11	0.506337	9.56e-26
BAX	SNHG11	0.418612	2.67e-17
CAPN10	SNHG11	0.424926	7.89e-18
SPHK1	SNHG11	0.410234	1.3e-16
ATG4B	LINC01138	0.454408	1.87e-20
CAPN10	LINC01138	0.533111	7.53e-29
IKBKE	LINC01138	0.401077	6.92e-16
ATF4	KB-1208A12.3	0.475091	1.87e-22
ATG4B	KB-1208A12.3	0.440342	3.6e-19
CAPN10	KB-1208A12.3	0.429356	3.3e-18
GNB2L1	KB-1208A12.3	0.499396	5.51e-25
PELP1	KB-1208A12.3	0.458147	8.32e-21
PINK1	KB-1208A12.3	-0.504283	1.61e-25
SPHK1	KB-1208A12.3	0.40848	1.79e-16
BAK1	TMEM220-AS1	-0.444476	1.53e-19
CHMP4B	TMEM220-AS1	-0.456067	1.31e-20
FKBP1A	TMEM220-AS1	-0.448106	7.15e-20
MAPK3	TMEM220-AS1	-0.415883	4.49e-17
CDKN1B	RP11-228B15.4	0.406318	2.67e-16
FAS	RP11-431J24.2	0.505437	1.2e-25
NFE2L2	RP11-431J24.2	0.436995	7.13e-19
BNIP1	RP11-977G19.5	0.493122	2.59e-24
CAPNS1	RP11-977G19.5	0.507987	6.26e-26
CLN3	RP11-977G19.5	0.474783	2.01e-22
FKBP1A	RP11-977G19.5	0.433014	1.59e-18
PELP1	RP11-977G19.5	0.471355	4.4e-22
RAC1	RP11-977G19.5	0.501176	3.53e-25
EDEM1	ITIH4-AS1	0.468505	8.38e-22
ATF4	THUMPD3-AS1	0.475983	1.52e-22
ATG4B	THUMPD3-AS1	0.516362	7.09e-27
ATIC	THUMPD3-AS1	0.475716	1.62e-22
BIRC5	THUMPD3-AS1	0.413664	6.82e-17
CAPN10	THUMPD3-AS1	0.552139	3.14e-31
FKBP1A	THUMPD3-AS1	0.401336	6.61e-16
MTMR14	THUMPD3-AS1	0.449419	5.42e-20
PELP1	THUMPD3-AS1	0.401859	6.01e-16
RAB24	THUMPD3-AS1	0.485695	1.56e-23
TSC1	THUMPD3-AS1	0.481148	4.57e-23
ARNT	RP11-316M1.3	0.462104	3.49e-21
ATG16L2	RP5-890O3.9	0.524845	7.32e-28
ATG4B	RP5-890O3.9	0.508306	5.77e-26
CAPN10	RP5-890O3.9	0.51534	9.28e-27
HDAC1	RP5-890O3.9	0.513784	1.39e-26
TSC1	RP5-890O3.9	0.532593	8.71e-29
ULK3	RP5-890O3.9	0.4285	3.91e-18
VEGFA	RP5-890O3.9	0.432707	1.69e-18
ATG16L1	AC000123.4	0.41615	4.27e-17
CASP8	AC000123.4	0.449497	5.33e-20
IKBKB	AC000123.4	0.432886	1.63e-18
MAPK1	AC000123.4	0.401233	6.73e-16
MAPK9	AC000123.4	0.423647	1.01e-17
NAF1	AC000123.4	0.417156	3.52e-17
NCKAP1	AC000123.4	0.432125	1.9e-18
NPC1	AC000123.4	0.417025	3.61e-17
RAB5A	AC000123.4	0.412934	7.82e-17
RHEB	AC000123.4	0.440256	3.66e-19
SH3GLB1	AC000123.4	0.472759	3.19e-22
TBK1	AC000123.4	0.50588	1.07e-25
USP10	AC000123.4	0.440522	3.47e-19
BIRC5	LINC00998	0.426652	5.63e-18
BNIP3L	LINC00998	0.434517	1.18e-18
CHMP4B	LINC00998	0.469992	5.99e-22
GNAI3	LINC00998	0.403329	4.61e-16
RAB7A	LINC00998	0.412838	7.97e-17
RAC1	LINC00998	0.431962	1.97e-18
RHEB	LINC00998	0.409515	1.48e-16
SH3GLB1	LINC00998	0.423352	1.07e-17
VAMP3	LINC00998	0.44687	9.28e-20
SQSTM1	RP11-21L23.4	0.410747	1.18e-16
AMBRA1	CTD-2510F5.4	0.436612	7.71e-19
ATG16L1	CTD-2510F5.4	0.40033	7.92e-16
ATG3	CTD-2510F5.4	0.530132	1.72e-28
ATG5	CTD-2510F5.4	0.50103	3.66e-25
ATG7	CTD-2510F5.4	0.425595	6.92e-18
BAK1	CTD-2510F5.4	0.465771	1.55e-21
BECN1	CTD-2510F5.4	0.420918	1.72e-17
BIRC5	CTD-2510F5.4	0.698414	5.36e-56
BIRC6	CTD-2510F5.4	0.42663	5.65e-18
BNIP3L	CTD-2510F5.4	0.44528	1.29e-19
CASP3	CTD-2510F5.4	0.455758	1.4e-20
CASP8	CTD-2510F5.4	0.460242	5.26e-21
CDKN2A	CTD-2510F5.4	0.45038	4.42e-20
CHMP2B	CTD-2510F5.4	0.503686	1.87e-25
CHMP4B	CTD-2510F5.4	0.410456	1.24e-16
DRAM1	CTD-2510F5.4	0.456064	1.31e-20
EEF2K	CTD-2510F5.4	0.502094	2.8e-25
EIF2AK2	CTD-2510F5.4	0.444496	1.52e-19
EIF2S1	CTD-2510F5.4	0.477014	1.2e-22
FADD	CTD-2510F5.4	0.489752	5.88e-24
FOXO3	CTD-2510F5.4	0.402315	5.54e-16
GNAI3	CTD-2510F5.4	0.56467	7e-33
GOPC	CTD-2510F5.4	0.519389	3.18e-27
HDAC1	CTD-2510F5.4	0.524117	8.92e-28
HGS	CTD-2510F5.4	0.570661	1.07e-33
HIF1A	CTD-2510F5.4	0.495558	1.43e-24
IKBKE	CTD-2510F5.4	0.457622	9.33e-21
KIF5B	CTD-2510F5.4	0.505268	1.25e-25
MAPK1	CTD-2510F5.4	0.515114	9.84e-27
MAPK3	CTD-2510F5.4	0.43337	1.48e-18
MAPK8	CTD-2510F5.4	0.472823	3.14e-22
MAPK9	CTD-2510F5.4	0.405428	3.14e-16
NAF1	CTD-2510F5.4	0.442501	2.31e-19
NCKAP1	CTD-2510F5.4	0.555904	1.02e-31
NPC1	CTD-2510F5.4	0.465354	1.7e-21
PARP1	CTD-2510F5.4	0.518651	3.87e-27
PEA15	CTD-2510F5.4	0.444541	1.51e-19
PIK3C3	CTD-2510F5.4	0.477288	1.12e-22
PRKCD	CTD-2510F5.4	0.49218	3.26e-24
RAB7A	CTD-2510F5.4	0.48767	9.71e-24
RGS19	CTD-2510F5.4	0.463334	2.66e-21
RHEB	CTD-2510F5.4	0.47519	1.83e-22
RPS6KB1	CTD-2510F5.4	0.488062	8.84e-24
RPTOR	CTD-2510F5.4	0.444151	1.64e-19
SH3GLB1	CTD-2510F5.4	0.498886	6.25e-25
SPNS1	CTD-2510F5.4	0.512716	1.84e-26
TBK1	CTD-2510F5.4	0.52206	1.55e-27
TSC1	CTD-2510F5.4	0.489922	5.64e-24
USP10	CTD-2510F5.4	0.447054	8.93e-20
UVRAG	CTD-2510F5.4	0.531568	1.16e-28
DNAJB1	CTB-31O20.2	0.533029	7.71e-29
ATF4	AC002398.13	0.428996	3.54e-18
ATG4B	AC002398.13	0.463237	2.72e-21
ATIC	AC002398.13	0.456415	1.21e-20
BAX	AC002398.13	0.490429	4.99e-24
BIRC5	AC002398.13	0.424551	8.49e-18
BNIP1	AC002398.13	0.44536	1.27e-19
CAPN10	AC002398.13	0.474483	2.15e-22
CAPNS1	AC002398.13	0.70766	4.44e-58
CHMP4B	AC002398.13	0.595448	2.97e-37
EIF4EBP1	AC002398.13	0.564344	7.74e-33
FKBP1A	AC002398.13	0.461775	3.76e-21
GNB2L1	AC002398.13	0.49674	1.06e-24
HDAC1	AC002398.13	0.400829	7.24e-16
MLST8	AC002398.13	0.431782	2.04e-18
PELP1	AC002398.13	0.495892	1.31e-24
RAC1	AC002398.13	0.434132	1.27e-18
CLN3	RP11-666O2.2	0.449379	5.47e-20
DNAJB1	RP11-666O2.2	0.404724	3.57e-16
MLST8	RP11-666O2.2	0.445852	1.15e-19
ATF4	CTD-2583A14.8	0.439867	3.97e-19
ATG4B	CTD-2583A14.8	0.6015	3.6e-38
CAPN10	CTD-2583A14.8	0.583077	1.93e-35
IKBKE	CTD-2583A14.8	0.41832	2.82e-17
MAP2K7	CTD-2583A14.8	0.439935	3.91e-19
PRKCD	CTD-2583A14.8	0.417187	3.5e-17
TSC1	CTD-2583A14.8	0.470745	5.05e-22
CFLAR	RP11-326C3.7	0.41594	4.44e-17
ITGB4	RP11-326C3.7	0.410267	1.29e-16
CASP1	AC092580.4	0.46	5.55e-21
CCR2	AC092580.4	0.483311	2.74e-23
CXCR4	AC092580.4	0.447273	8.52e-20
ATF4	SNHG3	0.423357	1.07e-17
ATG4B	SNHG3	0.436369	8.1e-19
ATIC	SNHG3	0.548726	8.62e-31
BAX	SNHG3	0.433619	1.41e-18
BIRC5	SNHG3	0.478165	9.18e-23
CAPN10	SNHG3	0.516024	7.75e-27
CHMP4B	SNHG3	0.495096	1.6e-24
DRAM1	SNHG3	0.426609	5.67e-18
EIF4EBP1	SNHG3	0.401134	6.85e-16
FKBP1A	SNHG3	0.477112	1.17e-22
GNB2L1	SNHG3	0.48845	8.05e-24
HDAC1	SNHG3	0.585084	9.94e-36
PELP1	SNHG3	0.469302	7e-22
PRKCD	SNHG3	0.402621	5.24e-16
RAB24	SNHG3	0.473294	2.82e-22
RGS19	SNHG3	0.442098	2.51e-19
SPHK1	SNHG3	0.414818	5.49e-17
BAX	TYMSOS	0.412361	8.71e-17
BAX	TRIM52-AS1	0.411773	9.72e-17
BNIP1	TRIM52-AS1	0.429288	3.35e-18
CLN3	TRIM52-AS1	0.466378	1.35e-21
FKBP1A	TRIM52-AS1	0.400149	8.18e-16
GNB2L1	TRIM52-AS1	0.581094	3.71e-35
MLST8	TRIM52-AS1	0.425058	7.69e-18
PELP1	TRIM52-AS1	0.442618	2.25e-19
SPHK1	TRIM52-AS1	0.42105	1.67e-17
ATF4	RP11-50C13.1	0.50089	3.79e-25
ATG4B	RP11-50C13.1	0.470709	5.09e-22
BAK1	RP11-50C13.1	0.463191	2.75e-21
CAPN10	RP11-50C13.1	0.587968	3.79e-36
CHMP4B	RP11-50C13.1	0.539483	1.25e-29
DRAM1	RP11-50C13.1	0.549248	7.39e-31
IKBKE	RP11-50C13.1	0.500485	4.19e-25
ITGB4	RP11-50C13.1	0.431043	2.36e-18
RAB11A	RP11-50C13.1	0.508902	4.95e-26
SPHK1	RP11-50C13.1	0.43794	5.88e-19
ULK3	RP11-50C13.1	0.50803	6.2e-26
ATF4	CTC-444N24.11	0.462575	3.15e-21
ATG4B	CTC-444N24.11	0.588499	3.17e-36
BAK1	CTC-444N24.11	0.438022	5.79e-19
BAX	CTC-444N24.11	0.429613	3.14e-18
CAPN10	CTC-444N24.11	0.562956	1.19e-32
CFLAR	CTC-444N24.11	0.408878	1.67e-16
CHMP4B	CTC-444N24.11	0.469182	7.19e-22
ITGA3	CTC-444N24.11	0.437443	6.51e-19
ITGB4	CTC-444N24.11	0.426084	6.29e-18
RAB11A	CTC-444N24.11	0.439815	4.01e-19
TSC1	CTC-444N24.11	0.467395	1.08e-21
ATG16L1	RP11-890B15.3	0.413658	6.83e-17
BIRC6	RP11-890B15.3	0.419228	2.37e-17
CFLAR	RP11-890B15.3	0.571162	9.14e-34
DAPK1	RP11-890B15.3	0.42154	1.52e-17
EIF2AK2	RP11-890B15.3	0.456481	1.19e-20
ITGB4	RP11-890B15.3	0.426427	5.88e-18
NFKB1	RP11-890B15.3	0.425629	6.87e-18
PIK3C3	RP11-890B15.3	0.438647	5.09e-19
WDFY3	RP11-890B15.3	0.499973	4.77e-25
BAX	AC016735.1	0.443931	1.71e-19
RAB11A	AC016735.1	0.480219	5.68e-23
BIRC6	RP11-792A8.4	-0.400545	7.62e-16
CLN3	RP11-792A8.4	0.4869	1.17e-23
RAC1	RP11-792A8.4	0.401885	5.98e-16
SPHK1	RP11-792A8.4	0.403756	4.26e-16
TBK1	RP11-792A8.4	-0.423843	9.74e-18
ATIC	RP11-923I11.6	0.407387	2.19e-16
ATG4B	SNHG21	0.429546	3.18e-18
BIRC5	SNHG21	0.420959	1.7e-17
CAPN10	SNHG21	0.469119	7.3e-22
CHMP4B	SNHG21	0.413224	7.41e-17
HDAC1	SNHG21	0.418865	2.54e-17
HGS	SNHG21	0.432951	1.61e-18
SIRT1	TP53TG1	-0.40351	4.46e-16
UVRAG	TP53TG1	-0.419324	2.33e-17
ATF4	RP11-395I6.3	0.413449	7.1e-17
ATG4B	RP11-395I6.3	0.501887	2.95e-25
ATIC	RP11-395I6.3	0.404492	3.73e-16
CAPN10	RP11-395I6.3	0.458517	7.67e-21
MLST8	RP11-140K17.3	0.412554	8.4e-17
BAG3	RP3-340N1.2	0.5281	3.01e-28
PPP1R15A	RP3-340N1.2	0.453195	2.43e-20
ITGB1	UCA1	0.410645	1.2e-16
ITGB4	UCA1	0.444449	1.54e-19
WDFY3	UCA1	0.416346	4.11e-17
BNIP1	RP11-1398P2.1	0.447958	7.38e-20
ATIC	RP11-152N13.16	0.447164	8.72e-20
CAPN1	FAM83H-AS1	0.407364	2.2e-16
DAPK1	FAM83H-AS1	0.502874	2.3e-25
IKBKB	FAM83H-AS1	0.482928	3e-23
ITGA3	FAM83H-AS1	0.495303	1.52e-24
ITGB4	FAM83H-AS1	0.467401	1.07e-21
PTK6	FAM83H-AS1	0.498186	7.44e-25
PEX14	FLJ37453	0.422497	1.26e-17
MYC	PVT1	0.417764	3.14e-17
CAPN2	AC007246.3	0.49148	3.87e-24
CFLAR	AC007246.3	0.422593	1.24e-17
CX3CL1	AC007246.3	0.46299	2.87e-21
ITGB4	AC007246.3	0.502189	2.73e-25
RAB11A	AC007246.3	0.494806	1.72e-24
ATG16L2	RP11-458F8.4	0.40097	7.06e-16
ULK3	RP11-458F8.4	0.480623	5.17e-23
ATIC	EPB41L4A-AS1	0.467768	9.89e-22
BAX	EPB41L4A-AS1	0.433958	1.32e-18
BNIP1	EPB41L4A-AS1	0.452036	3.11e-20
GNB2L1	EPB41L4A-AS1	0.753185	1.18e-69
PELP1	EPB41L4A-AS1	0.462808	2.99e-21
RAB24	EPB41L4A-AS1	0.458212	8.2e-21
EEF2	LRRC75A-AS1	0.429571	3.16e-18
GABARAP	LRRC75A-AS1	0.410283	1.28e-16
GNB2L1	LRRC75A-AS1	0.548685	8.73e-31
PELP1	LRRC75A-AS1	0.519269	3.28e-27
TP53	LRRC75A-AS1	0.507396	7.29e-26
HDAC6	AL161668.5	0.426424	5.88e-18
CLN3	LINC01273	0.402412	5.44e-16
ATF4	SNHG12	0.458547	7.63e-21
ATG16L2	SNHG12	0.418987	2.49e-17
ATG4B	SNHG12	0.532068	1.01e-28
ATIC	SNHG12	0.451591	3.42e-20
BAG3	SNHG12	0.418696	2.63e-17
BAK1	SNHG12	0.459563	6.11e-21
BAX	SNHG12	0.469612	6.53e-22
BNIP1	SNHG12	0.405618	3.03e-16
CAPN10	SNHG12	0.591605	1.11e-36
CAPNS1	SNHG12	0.414752	5.56e-17
CASP4	SNHG12	0.446998	9.03e-20
CHMP4B	SNHG12	0.579484	6.29e-35
DRAM1	SNHG12	0.426341	5.98e-18
EIF4EBP1	SNHG12	0.43763	6.27e-19
FKBP1A	SNHG12	0.459711	5.91e-21
GNB2L1	SNHG12	0.483684	2.51e-23
HDAC1	SNHG12	0.541397	7.23e-30
IKBKB	SNHG12	0.425165	7.53e-18
IKBKE	SNHG12	0.454448	1.85e-20
PELP1	SNHG12	0.40331	4.62e-16
PPP1R15A	SNHG12	0.587168	4.96e-36
PRKCD	SNHG12	0.439942	3.91e-19
RAB11A	SNHG12	0.485895	1.48e-23
RAB24	SNHG12	0.525891	5.51e-28
RAC1	SNHG12	0.408576	1.76e-16
RGS19	SNHG12	0.410193	1.31e-16
SPHK1	SNHG12	0.433238	1.52e-18
ATG16L2	CTD-2002H8.2	0.438191	5.59e-19
ATG2B	CTD-2002H8.2	0.551906	3.37e-31
BIRC6	CTD-2002H8.2	0.543261	4.23e-30
CASP8	CTD-2002H8.2	0.448221	6.98e-20
CFLAR	CTD-2002H8.2	0.600375	5.35e-38
DAPK1	CTD-2002H8.2	0.487146	1.1e-23
EIF2AK2	CTD-2002H8.2	0.406184	2.74e-16
EIF2AK3	CTD-2002H8.2	0.454075	2.01e-20
GOPC	CTD-2002H8.2	0.400821	7.25e-16
IKBKB	CTD-2002H8.2	0.410321	1.27e-16
MAPK1	CTD-2002H8.2	0.409479	1.49e-16
NAF1	CTD-2002H8.2	0.40682	2.43e-16
NCKAP1	CTD-2002H8.2	0.415429	4.89e-17
NFKB1	CTD-2002H8.2	0.439175	4.57e-19
PIK3C3	CTD-2002H8.2	0.463375	2.64e-21
SIRT1	CTD-2002H8.2	0.45802	8.55e-21
TSC1	CTD-2002H8.2	0.425539	7e-18
WDFY3	CTD-2002H8.2	0.483402	2.68e-23
ATG16L2	RP11-390K5.6	0.483352	2.72e-23
ATG2B	RP11-390K5.6	0.470689	5.11e-22
BIRC6	RP11-390K5.6	0.419655	2.19e-17
CASP8	RP11-390K5.6	0.482811	3.09e-23
CFLAR	RP11-390K5.6	0.496932	1.02e-24
DAPK1	RP11-390K5.6	0.407889	2e-16
GOPC	RP11-390K5.6	0.400545	7.62e-16
PIK3C3	RP11-390K5.6	0.411766	9.74e-17
SIRT1	RP11-390K5.6	0.410478	1.24e-16
TSC1	RP11-390K5.6	0.474797	2e-22
ULK1	RP11-390K5.6	0.417972	3.02e-17
ULK3	RP11-390K5.6	0.423315	1.08e-17
BECN1	RP11-530C5.1	0.443531	1.86e-19
BIRC6	RP11-530C5.1	0.528721	2.54e-28
CAPN1	RP11-530C5.1	0.444949	1.39e-19
CASP8	RP11-530C5.1	0.403287	4.64e-16
CFLAR	RP11-530C5.1	0.460744	4.71e-21
DAPK1	RP11-530C5.1	0.429866	2.98e-18
GNAI3	RP11-530C5.1	0.427427	4.83e-18
ITGB1	RP11-530C5.1	0.559965	2.98e-32
KIF5B	RP11-530C5.1	0.402891	4.99e-16
KLHL24	RP11-530C5.1	0.41192	9.46e-17
MAPK1	RP11-530C5.1	0.402655	5.2e-16
NAF1	RP11-530C5.1	0.44579	1.16e-19
NBR1	RP11-530C5.1	0.404441	3.76e-16
NCKAP1	RP11-530C5.1	0.533702	6.39e-29
NFKB1	RP11-530C5.1	0.401998	5.86e-16
PIK3C3	RP11-530C5.1	0.428718	3.74e-18
PIK3R4	RP11-530C5.1	0.462729	3.04e-21
TM9SF1	RP11-530C5.1	0.412099	9.15e-17
WDFY3	RP11-530C5.1	0.502459	2.55e-25
ATG16L2	RP13-104F24.2	0.529506	2.05e-28
CAPN10	RP13-104F24.2	0.450834	4.01e-20
ITGA3	RP13-104F24.2	0.544806	2.71e-30
PPP1R15A	RP13-104F24.2	0.406963	2.37e-16
TSC1	RP13-104F24.2	0.4401	3.78e-19
BAG3	AP000254.8	0.527104	3.96e-28
PPP1R15A	AP000254.8	0.570543	1.11e-33
ULK3	AP000254.8	0.401908	5.96e-16
CLN3	RP11-417L19.6	0.435312	1e-18
RAC1	RP11-417L19.6	0.538721	1.55e-29
SPHK1	RP11-417L19.6	0.465798	1.54e-21
ARNT	AL450992.2	0.418686	2.63e-17
BAK1	B4GALT1-AS1	-0.422554	1.25e-17
ATG4B	NRAV	0.412964	7.78e-17
ATG4D	NRAV	0.431686	2.08e-18
ATG7	NRAV	0.425569	6.96e-18
ATIC	NRAV	0.517296	5.54e-27
BAK1	NRAV	0.616483	1.6e-40
BAX	NRAV	0.481414	4.29e-23
BCL2L1	NRAV	0.400582	7.57e-16
BNIP1	NRAV	0.442705	2.21e-19
CAMKK2	NRAV	0.419889	2.09e-17
CAPN1	NRAV	0.475217	1.82e-22
CAPN10	NRAV	0.510142	3.6e-26
CAPN2	NRAV	0.4385	5.25e-19
CAPNS1	NRAV	0.414854	5.45e-17
CASP4	NRAV	0.462814	2.99e-21
CASP8	NRAV	0.456946	1.08e-20
CFLAR	NRAV	0.453902	2.08e-20
CHMP4B	NRAV	0.635967	8.82e-44
DRAM1	NRAV	0.505683	1.13e-25
FKBP1A	NRAV	0.427982	4.33e-18
GNAI3	NRAV	0.568758	1.95e-33
HIF1A	NRAV	0.466637	1.28e-21
IKBKE	NRAV	0.407652	2.09e-16
ITGA3	NRAV	0.486287	1.35e-23
ITGB1	NRAV	0.459639	6.01e-21
ITGB4	NRAV	0.5601	2.86e-32
KIF5B	NRAV	0.462467	3.22e-21
MAPK3	NRAV	0.484902	1.88e-23
MLST8	NRAV	0.48867	7.63e-24
NAF1	NRAV	0.419188	2.39e-17
NCKAP1	NRAV	0.511244	2.7e-26
NFKB1	NRAV	0.466147	1.42e-21
RAB11A	NRAV	0.614741	3.04e-40
RAB1A	NRAV	0.422443	1.28e-17
RAC1	NRAV	0.519534	3.06e-27
SH3GLB1	NRAV	0.511019	2.87e-26
TP53	NRAV	0.402272	5.58e-16
TUSC1	NRAV	0.403526	4.44e-16
USP10	NRAV	0.434342	1.22e-18
WDFY3	NRAV	0.571664	7.79e-34
CLN3	CTD-2270L9.4	0.422979	1.15e-17
MLST8	CTD-2270L9.4	0.464531	2.04e-21
ULK3	RP5-1092A3.4	0.41344	7.12e-17
BAG3	RP11-884K10.7	0.529723	1.93e-28
PPP1R15A	RP11-884K10.7	0.563593	9.77e-33
PRKCD	RP11-884K10.7	0.414973	5.33e-17
RAB5A	RP11-884K10.7	0.414804	5.5e-17
TSC1	RP11-884K10.7	0.497166	9.59e-25
MLST8	SNHG19	0.465223	1.75e-21
SPHK1	SNHG19	0.510888	2.96e-26
CASP8	LINC-PINT	0.416022	4.37e-17
CFLAR	LINC-PINT	0.41602	4.37e-17
ATG4B	JPX	0.409023	1.62e-16
CAPN10	JPX	0.407691	2.07e-16
ATG4B	SNHG10	0.472984	3.03e-22
BIRC5	SNHG10	0.451885	3.21e-20
CAPN10	SNHG10	0.448874	6.08e-20
HDAC1	SNHG10	0.405062	3.36e-16
PELP1	SNHG10	0.406586	2.54e-16
CLN3	RALY-AS1	0.412657	8.24e-17
WIPI2	RALY-AS1	0.430393	2.69e-18
ATG4B	RP11-119B16.2	0.44465	1.48e-19
BAX	RP11-119B16.2	0.433523	1.44e-18
BIRC5	RP11-119B16.2	0.400965	7.06e-16
CAPN10	RP11-119B16.2	0.424752	8.16e-18
CHMP4B	RP11-119B16.2	0.424249	9e-18
FKBP1A	RP11-119B16.2	0.462565	3.16e-21
PELP1	RP11-119B16.2	0.413098	7.59e-17
SPHK1	RP11-119B16.2	0.537198	2.39e-29
[truncated: 1,599 more rows]
