# Supplementary material for: The prognostic value of an autophagy-related lncRNA signature in hepatocellular carcinoma
Source: BMC Bioinformatics. 2021 Apr 28;22:217. doi: 10.1186/s12859-021-04123-6 (PMC8080392; doi:10.1186/s12859-021-04123-6)
Supplement: Supplementary file 2 — Additional file 2: Table S2. The 39 strong prognostic autophagy-related lncRNAs were identified by univariate Cox regression analysis and product-limit method. [file 12859_2021_4123_MOESM2_ESM.xlsx]

## Sheet: Sheet1
Table S2. The 39 strong prognostic autophagy-related lncRNAs identified by univariate Cox regression analysis and product-limit method.
Gene	P-value（KM）	B	SE	HR	HR.95L	HR.95H	P-value（Univariate Cox）
FOXD2-AS1	0.00214329	0.143552	0.0422007	1.15437	1.06273	1.25391	0.000669767
AC074117.10	0.00355642	0.363635	0.100996	1.43855	1.1802	1.75345	0.000317621
RP11-432J22.2	0.00209821	0.25233	0.072209	1.28702	1.11717	1.48269	0.000475054
WAC-AS1	0.00112633	0.090601	0.0212802	1.09483	1.05011	1.14146	2.07e-05
PRRT3-AS1	0.00742347	0.0912924	0.0255019	1.09559	1.04217	1.15174	0.000343819
RP1-39G22.7	0.00835676	0.126116	0.0457889	1.13441	1.03704	1.24093	0.00588181
RP11-479G22.8	0.00146215	0.127239	0.0286294	1.13569	1.07372	1.20124	8.82e-06
RP11-324I22.4	0.000811206	0.468676	0.0900252	1.59788	1.33941	1.90622	1.93e-07
RP11-567M16.6	0.0035495	0.344418	0.0897258	1.41117	1.1836	1.68249	0.000123755
RP1-239B22.5	0.00528526	0.195821	0.0559967	1.21631	1.08988	1.3574	0.000470495
RP11-498C9.15	0.00347962	0.554868	0.132409	1.74171	1.3436	2.25779	2.78e-05
MIR4435-2HG	0.00533426	0.113886	0.0376698	1.12062	1.04087	1.20649	0.00250067
AC016747.3	0.00391099	0.161213	0.0497453	1.17494	1.06579	1.29526	0.00119209
BACE1-AS	0.00461676	0.187923	0.0506383	1.20674	1.09272	1.33265	0.000206366
CTD-3138B18.5	0.000112829	0.30834	0.102852	1.36116	1.11266	1.66517	0.00271849
RP1-228H13.5	0.000113798	0.630643	0.0993292	1.87882	1.54645	2.28262	2.17e-10
RP11-73M18.8	0.00580589	0.0655864	0.0230233	1.06779	1.02067	1.11707	0.00438985
MIR210HG	4.98e-05	0.132253	0.0336822	1.1414	1.06848	1.21929	8.62e-05
LINC01138	0.000143979	0.337464	0.0770373	1.40139	1.20499	1.62979	1.18e-05
TMEM220-AS1	5.3e-05	-0.277141	0.0755255	0.757947	0.65366	0.878874	0.000243015
CTD-2510F5.4	0.00231208	0.134699	0.0236621	1.14419	1.09234	1.19851	1.25e-08
SNHG3	0.0011075	0.0665054	0.014351	1.06877	1.03912	1.09926	3.58e-06
SNHG12	0.00660779	0.124458	0.046005	1.13253	1.03488	1.2394	0.00682388
NRAV	3.03e-06	0.211785	0.0452318	1.23588	1.13103	1.35045	2.84e-06
CTC-459F4.9	0.00123163	0.330381	0.0941999	1.3915	1.15691	1.67365	0.000452798
CTB-193M12.5	0.000292518	0.0831742	0.0228069	1.08673	1.03922	1.13641	0.000265441
RP11-101E13.5	0.00341272	0.0280935	0.0108503	1.02849	1.00685	1.0506	0.00961993
ZEB1-AS1	0.0028563	0.378266	0.109754	1.45975	1.17722	1.81009	0.000567896
SBF2-AS1	0.0021384	0.359395	0.115458	1.43246	1.14236	1.79623	0.00185342
RP11-435O5.2	0.00722105	0.449103	0.134364	1.56691	1.20413	2.03898	0.000830439
RP11-95D17.1	0.00382754	0.278833	0.103206	1.32159	1.07956	1.61787	0.0068983
LINC00152	5.81e-05	0.0343825	0.0116957	1.03498	1.01153	1.05898	0.0032847
RP11-116D2.1	0.000673841	-0.018881	0.00558873	0.981296	0.970606	0.992104	0.00072908
DANCR	0.00103155	0.0187366	0.00705304	1.01891	1.00492	1.0331	0.00789497
RP6-65G23.3	0.000288129	0.189915	0.0570922	1.20915	1.08114	1.35231	0.000879537
ZFPM2-AS1	0.000202673	0.0918564	0.0189104	1.09621	1.05632	1.1376	1.19e-06
RP11-644F5.11	0.000451937	0.16724	0.0384197	1.18204	1.0963	1.27448	1.34e-05
GS1-358P8.4	0.00410902	0.128081	0.0341478	1.13664	1.06306	1.21532	0.000176295
CTC-297N7.9	1.53e-05	-0.378332	0.0912624	0.685003	0.572809	0.819172	3.39e-05
