# Supplementary material for: The prognostic value of an autophagy-related lncRNA signature in hepatocellular carcinoma
Source: BMC Bioinformatics. 2021 Apr 28;22:217. doi: 10.1186/s12859-021-04123-6 (PMC8080392; doi:10.1186/s12859-021-04123-6)
Supplement: Supplementary file 3 — Additional file 3: Table S3. The 3580 genes have co-expression with 7 prognostic autophagy-related lncRNAs. [file 12859_2021_4123_MOESM3_ESM.xlsx]

## Sheet: Sheet1
Table S3. The 3580 genes have co-expression with 7 prognostic autophagy-related lncRNAs
lncRNA	Gene	Cor	P-value
RP11-73M18.8	RAB4B	0.419972	2.06e-17
RP11-479G22.8	RNF44	0.504909	1.37e-25
CTD-2510F5.4	RNF44	0.484825	1.92e-23
PRRT3-AS1	RPL23A	0.460054	5.48e-21
RP11-73M18.8	RPL23A	0.435931	8.85e-19
CTD-2510F5.4	ARL8B	0.547695	1.17e-30
PRRT3-AS1	MFSD3	0.406191	2.73e-16
CTD-2510F5.4	PFN2	0.544805	2.71e-30
CTD-2510F5.4	RAD23A	0.424867	7.98e-18
CTD-2510F5.4	SIN3B	0.534419	5.23e-29
RP11-479G22.8	YWHAB	0.443053	2.06e-19
CTD-2510F5.4	YWHAB	0.514976	1.02e-26
CTC-297N7.9	YWHAB	-0.415284	5.03e-17
PRRT3-AS1	NDUFAF2	0.498041	7.71e-25
RP11-73M18.8	SEPSECS	-0.432989	1.6e-18
CTD-2510F5.4	CWC27	0.528022	3.08e-28
CTC-297N7.9	CWC27	-0.407769	2.04e-16
PRRT3-AS1	MAF1	0.469818	6.23e-22
RP11-73M18.8	MAF1	0.480422	5.42e-23
CTD-2510F5.4	PLCE1	0.508339	5.72e-26
CTD-2510F5.4	DESI2	0.491327	4.01e-24
CTD-2510F5.4	NLGN2	0.400971	7.06e-16
RP11-73M18.8	HAO1	-0.425819	6.62e-18
LINC01138	PKMYT1	0.427296	4.96e-18
CTD-2510F5.4	PKMYT1	0.639408	2.22e-44
RP11-73M18.8	FAM89B	0.448278	6.9e-20
LINC01138	MED8	0.43072	2.52e-18
CTD-2510F5.4	MED8	0.430652	2.55e-18
RP11-324I22.4	MED8	0.404767	3.54e-16
CTD-2510F5.4	FBXO45	0.585222	9.49e-36
CTD-2510F5.4	AMZ2	0.523661	1.01e-27
CTD-2510F5.4	MTF2	0.592836	7.28e-37
CTD-2510F5.4	RBM15B	0.530714	1.47e-28
CTD-2510F5.4	NCAPG	0.775594	2.49e-76
RP11-324I22.4	NCAPG	0.406671	2.5e-16
CTD-2510F5.4	DGKD	0.449833	4.97e-20
CTD-2510F5.4	RAB5C	0.445219	1.31e-19
CTD-2510F5.4	SLC2A1	0.414625	5.69e-17
CTD-2510F5.4	MASP2	-0.429379	3.29e-18
LINC01138	PPOX	0.409059	1.61e-16
CTD-2510F5.4	RCOR1	0.477714	1.02e-22
CTD-2510F5.4	RPS6KB1	0.488062	8.84e-24
PRRT3-AS1	LAMTOR4	0.42764	4.63e-18
RP11-73M18.8	PHLDA2	0.493637	2.29e-24
RP11-479G22.8	CBL	0.488201	8.54e-24
CTD-2510F5.4	CBL	0.560082	2.87e-32
CTD-2510F5.4	WDR70	0.424582	8.43e-18
CTD-2510F5.4	OTUD1	0.438349	5.41e-19
CTD-2510F5.4	EPB41L2	0.518835	3.68e-27
LINC01138	C1orf35	0.473923	2.44e-22
LINC01138	XCL1	0.425619	6.89e-18
CTD-2510F5.4	DNMT3A	0.459693	5.94e-21
CTD-2510F5.4	ZNF304	0.42415	9.17e-18
CTD-2510F5.4	PLP2	0.40045	7.75e-16
PRRT3-AS1	NOP16	0.489465	6.3e-24
CTD-2510F5.4	GNA12	0.43899	4.75e-19
CTD-2510F5.4	ASUN	0.590778	1.47e-36
PRRT3-AS1	PES1	0.460351	5.14e-21
RP11-73M18.8	PES1	0.427143	5.11e-18
RP11-73M18.8	RPL41	0.401899	5.97e-16
RP11-73M18.8	MZT2A	0.435375	9.9e-19
PRRT3-AS1	EXOSC7	0.481847	3.88e-23
RP11-73M18.8	EXOSC7	0.559579	3.35e-32
CTD-2510F5.4	PIGA	0.414107	6.28e-17
RP11-479G22.8	MSANTD3	0.409265	1.55e-16
CTD-2510F5.4	MSANTD3	0.566999	3.39e-33
CTC-297N7.9	ALDOA	-0.409015	1.62e-16
RP11-479G22.8	NCEH1	0.41084	1.16e-16
CTD-2510F5.4	SMARCC2	0.555004	1.34e-31
CTD-2510F5.4	RCAN3	0.433541	1.43e-18
RP11-479G22.8	RNF24	0.437972	5.84e-19
CTD-2510F5.4	RNF24	0.521096	2.01e-27
CTD-2510F5.4	DROSHA	0.592516	8.12e-37
PRRT3-AS1	UQCRB	0.404863	3.48e-16
CTD-2510F5.4	TAF9B	0.43889	4.85e-19
RP11-479G22.8	RIC8B	0.436404	8.04e-19
CTD-2510F5.4	DOCK10	0.43638	8.08e-19
CTD-2510F5.4	MGA	0.48851	7.93e-24
LINC01138	RMI2	0.493793	2.2e-24
CTD-2510F5.4	RMI2	0.427301	4.95e-18
LINC01138	VPS45	0.50925	4.53e-26
CTD-2510F5.4	VPS45	0.438437	5.32e-19
CTD-2510F5.4	CAND1	0.670722	3.28e-50
CTD-2510F5.4	POGK	0.537329	2.3e-29
CTD-2510F5.4	SMARCC1	0.573542	4.28e-34
CTD-2510F5.4	PRKACB	0.4136	6.91e-17
RP11-479G22.8	DHX15	0.411607	1e-16
CTD-2510F5.4	DHX15	0.592722	7.57e-37
CTD-2510F5.4	RAD54L	0.768946	2.85e-74
CTD-2510F5.4	CHORDC1	0.544493	2.96e-30
CTD-2510F5.4	DENND5A	0.613458	4.88e-40
RP11-73M18.8	PDRG1	0.501655	3.13e-25
LINC01138	PDRG1	0.438016	5.79e-19
PRRT3-AS1	EIF3I	0.408178	1.9e-16
CTD-2510F5.4	HMGB2	0.676188	2.65e-51
CTD-2510F5.4	UBE2N	0.582702	2.19e-35
CTD-2510F5.4	NIF3L1	0.574746	2.91e-34
CTD-2510F5.4	VTA1	0.62959	1.09e-42
CTD-2510F5.4	ZCCHC17	0.527275	3.78e-28
CTD-2510F5.4	ZNF248	0.561266	2e-32
RP11-324I22.4	ZNF248	0.540266	1e-29
CTD-2510F5.4	STX17	0.410684	1.19e-16
CTD-2510F5.4	SAP30	0.564784	6.76e-33
LINC01138	ISG20L2	0.42787	4.43e-18
CTD-2510F5.4	ISG20L2	0.517438	5.33e-27
CTD-2510F5.4	MORF4L2	0.44993	4.86e-20
CTD-2510F5.4	SYNJ1	0.453416	2.31e-20
RP11-479G22.8	UBE2Z	0.489547	6.18e-24
CTD-2510F5.4	UBE2Z	0.593756	5.32e-37
CTD-2510F5.4	CDK5RAP2	0.400748	7.34e-16
CTD-2510F5.4	FOCAD	0.497563	8.69e-25
RP11-479G22.8	OSBPL5	0.422688	1.22e-17
RP11-73M18.8	FGFR4	0.471325	4.43e-22
PRRT3-AS1	C8orf76	0.404736	3.56e-16
PRRT3-AS1	RPF2	0.418038	2.98e-17
CTD-2510F5.4	APPL1	0.566665	3.76e-33
CTD-2510F5.4	UPF2	0.463135	2.78e-21
LINC01138	ITGB3BP	0.411229	1.08e-16
CTD-2510F5.4	ITGB3BP	0.562857	1.23e-32
CTD-2510F5.4	MED1	0.515248	9.5e-27
CTD-2510F5.4	RBM12	0.646209	1.37e-45
CTD-2510F5.4	SDAD1	0.419616	2.2e-17
LINC01138	HAUS5	0.423052	1.14e-17
CTD-2510F5.4	HAUS5	0.470084	5.87e-22
RP11-479G22.8	SBNO2	0.421029	1.68e-17
CTD-2510F5.4	MED28	0.477935	9.68e-23
CTD-2510F5.4	SZRD1	0.520399	2.43e-27
CTD-2510F5.4	GPSM2	0.809875	3.4e-88
PRRT3-AS1	RPL38	0.415957	4.43e-17
RP11-73M18.8	RPL38	0.408893	1.66e-16
RP11-479G22.8	PTPN12	0.424489	8.59e-18
CTD-2510F5.4	PTPN12	0.498867	6.28e-25
CTD-2510F5.4	ZNF318	0.459435	6.28e-21
CTD-2510F5.4	RHEB	0.47519	1.83e-22
PRRT3-AS1	TONSL	0.418617	2.67e-17
CTD-2510F5.4	TONSL	0.510586	3.21e-26
CTD-2510F5.4	ZNF664	0.45465	1.77e-20
LINC01138	TIPIN	0.423715	9.99e-18
CTD-2510F5.4	TIPIN	0.592182	9.1e-37
CTC-297N7.9	BDH1	0.448695	6.32e-20
CTD-2510F5.4	NOTCH2	0.441161	3.04e-19
CTD-2510F5.4	RECQL	0.592268	8.84e-37
LINC01138	NCAPH2	0.441846	2.64e-19
CTD-2510F5.4	UBE2J1	0.461057	4.4e-21
LINC01138	THOC1	0.421159	1.64e-17
CTD-2510F5.4	THOC1	0.450239	4.56e-20
RP11-324I22.4	THOC1	0.402617	5.24e-16
RP11-73M18.8	MZT2B	0.406731	2.47e-16
CTD-2510F5.4	G2E3	0.616911	1.36e-40
CTD-2510F5.4	EXTL2	0.432222	1.87e-18
RP11-479G22.8	EP400	0.450973	3.9e-20
CTD-2510F5.4	EP400	0.579674	5.91e-35
CTD-2510F5.4	TNPO3	0.535194	4.21e-29
CTD-2510F5.4	STK35	0.442419	2.35e-19
RP11-73M18.8	RPS24	0.512159	2.13e-26
RP11-73M18.8	LIMD2	0.434108	1.28e-18
CTD-2510F5.4	DCAF7	0.608435	3.04e-39
CTD-2510F5.4	DCP2	0.485703	1.55e-23
CTD-2510F5.4	CENPE	0.801688	3.76e-85
CTD-2510F5.4	EIF2AK2	0.444496	1.52e-19
CTD-2510F5.4	PRICKLE3	0.431417	2.19e-18
CTD-2510F5.4	INTS4	0.475514	1.7e-22
RP11-73M18.8	XDH	-0.410415	1.25e-16
CTD-2510F5.4	ZDHHC20	0.532712	8.42e-29
RP11-479G22.8	SMARCD1	0.423547	1.03e-17
LINC01138	SMARCD1	0.402921	4.96e-16
CTD-2510F5.4	SMARCD1	0.683184	9.8e-53
RP11-479G22.8	ABCC1	0.460081	5.45e-21
CTD-2510F5.4	ABCC1	0.435469	9.71e-19
CTD-2510F5.4	ZC3H18	0.492803	2.8e-24
RP11-479G22.8	ZNF532	0.404518	3.71e-16
CTD-2510F5.4	ZNF532	0.526144	5.14e-28
RP11-73M18.8	CMTM3	0.451607	3.41e-20
CTD-2510F5.4	NEK2	0.74952	1.25e-68
CTD-2510F5.4	PCBP1	0.409017	1.62e-16
CTD-2510F5.4	TAF3	0.660022	3.86e-48
CTD-2510F5.4	MANBA	0.451931	3.18e-20
RP11-73M18.8	C9orf16	0.438603	5.14e-19
CTD-2510F5.4	LRRC41	0.576808	1.5e-34
RP11-479G22.8	CASP4	0.438516	5.23e-19
RP11-479G22.8	RAN	0.406277	2.69e-16
CTD-2510F5.4	RAN	0.589522	2.24e-36
CTC-297N7.9	RAN	-0.401856	6.01e-16
RP11-479G22.8	EFHC1	0.413364	7.22e-17
CTD-2510F5.4	ABCF2	0.505885	1.07e-25
RP11-479G22.8	SLC39A10	0.512398	2e-26
CTD-2510F5.4	PBK	0.730551	1.33e-63
CTD-2510F5.4	CIZ1	0.630145	8.77e-43
RP11-324I22.4	CIZ1	0.415209	5.1e-17
CTD-2510F5.4	SLC30A7	0.43261	1.73e-18
CTD-2510F5.4	SLC36A1	0.62465	7.34e-42
CTD-2510F5.4	PRPF19	0.473957	2.43e-22
RP11-479G22.8	TUBA1C	0.414194	6.17e-17
CTD-2510F5.4	TUBA1C	0.707188	5.7e-58
CTD-2510F5.4	SCYL2	0.427247	5.01e-18
CTD-2510F5.4	LARP4B	0.631973	4.29e-43
PRRT3-AS1	AKR1C1	0.448362	6.78e-20
CTD-2510F5.4	LSM14A	0.435655	9.35e-19
CTD-2510F5.4	APEX2	0.410354	1.27e-16
CTD-2510F5.4	TMEM214	0.409573	1.46e-16
PRRT3-AS1	HGH1	0.411133	1.1e-16
CTD-2510F5.4	TMEM164	0.487026	1.13e-23
CTD-2510F5.4	ATP1B3	0.504272	1.62e-25
CTD-2510F5.4	RBM4	0.483374	2.7e-23
CTD-2510F5.4	ZC3H4	0.502881	2.3e-25
CTD-2510F5.4	MOB1A	0.658404	7.8e-48
RP11-73M18.8	TRAPPC1	0.497692	8.41e-25
CTD-2510F5.4	COPG2	0.533623	6.53e-29
CTD-2510F5.4	AGO4	0.407309	2.23e-16
CTD-2510F5.4	SAAL1	0.487289	1.06e-23
CTD-2510F5.4	SLBP	0.625406	5.49e-42
PRRT3-AS1	WDR77	0.491497	3.85e-24
CTD-2510F5.4	WDR77	0.455573	1.45e-20
CTD-2510F5.4	FKTN	0.570096	1.28e-33
CTD-2510F5.4	XXYLT1	0.576453	1.68e-34
RP11-479G22.8	STRN4	0.40227	5.58e-16
CTD-2510F5.4	STRN4	0.49968	5.13e-25
CTD-2510F5.4	ADNP2	0.549153	7.6e-31
RP11-479G22.8	SLC9A7	0.462335	3.32e-21
CTD-2510F5.4	ZCCHC8	0.497904	7.98e-25
RP11-479G22.8	SLC37A3	0.432337	1.82e-18
CTD-2510F5.4	SLC37A3	0.505883	1.07e-25
CTD-2510F5.4	THUMPD1	0.418624	2.66e-17
CTD-2510F5.4	SUSD1	0.580911	3.94e-35
CTD-2510F5.4	FUT8	0.507109	7.84e-26
PRRT3-AS1	ENO1	0.459693	5.94e-21
CTD-2510F5.4	ENO1	0.472123	3.69e-22
RP11-73M18.8	HMGCS2	-0.414552	5.77e-17
CTD-2510F5.4	KMT2E	0.47249	3.39e-22
CTD-2510F5.4	ATP8B2	0.409749	1.42e-16
CTD-2510F5.4	GANAB	0.464921	1.87e-21
RP11-479G22.8	PPP1R12A	0.427829	4.46e-18
CTD-2510F5.4	PPP1R12A	0.577458	1.21e-34
CTD-2510F5.4	MORC2	0.422783	1.2e-17
CTD-2510F5.4	SENP1	0.733171	2.84e-64
CTD-2510F5.4	RAD18	0.659445	4.96e-48
PRRT3-AS1	DCAF13	0.532558	8.79e-29
RP11-73M18.8	FKBP10	0.401268	6.69e-16
CTD-2510F5.4	NEMP1	0.685894	2.66e-53
RP11-479G22.8	BTF3L4	0.411007	1.12e-16
CTD-2510F5.4	BTF3L4	0.575244	2.48e-34
CTD-2510F5.4	SMAP1	0.512288	2.06e-26
PRRT3-AS1	RRP9	0.616687	1.48e-40
RP11-73M18.8	RRP9	0.431657	2.09e-18
CTD-2510F5.4	CBX1	0.780336	7.65e-78
RP11-479G22.8	ILF3	0.427492	4.77e-18
CTD-2510F5.4	ILF3	0.631366	5.44e-43
CTD-2510F5.4	PLAGL2	0.559981	2.96e-32
CTD-2510F5.4	INPP4A	0.45638	1.22e-20
CTD-2510F5.4	FABP5	0.435562	9.53e-19
CTD-2510F5.4	TWF1	0.491616	3.74e-24
LINC01138	KATNA1	0.419316	2.33e-17
CTD-2510F5.4	KATNA1	0.576946	1.43e-34
RP11-479G22.8	SLC7A1	0.442645	2.24e-19
CTD-2510F5.4	SLC7A1	0.471225	4.53e-22
CTD-2510F5.4	DLGAP5	0.799575	2.18e-84
CTD-2510F5.4	NUP210	0.618981	6.28e-41
PRRT3-AS1	RCC1	0.417094	3.57e-17
CTD-2510F5.4	RCC1	0.584227	1.32e-35
LINC01138	TEFM	0.412757	8.09e-17
CTD-2510F5.4	TEFM	0.546197	1.81e-30
RP11-324I22.4	TEFM	0.426342	5.98e-18
LINC01138	ENTHD2	0.41359	6.92e-17
CTD-2510F5.4	KRBA1	0.40892	1.65e-16
PRRT3-AS1	SMIM4	0.489451	6.32e-24
RP11-479G22.8	RELB	0.400243	8.04e-16
CTD-2510F5.4	RACGAP1	0.860798	3.66e-111
RP11-73M18.8	NAT14	0.426545	5.75e-18
RP11-479G22.8	MIDN	0.416674	3.86e-17
LINC01138	TTK	0.417375	3.38e-17
CTD-2510F5.4	TTK	0.779204	1.77e-77
PRRT3-AS1	RPL14	0.558208	5.08e-32
RP11-73M18.8	RPL14	0.413341	7.25e-17
CTD-2510F5.4	QKI	0.45596	1.34e-20
RP11-479G22.8	VASP	0.503228	2.1e-25
RP11-73M18.8	VASP	0.404152	3.97e-16
CTD-2510F5.4	AMBRA1	0.436612	7.71e-19
LINC01138	PRCC	0.513719	1.42e-26
CTD-2510F5.4	EXOC2	0.407097	2.31e-16
RP11-73M18.8	CCDC124	0.424122	9.23e-18
RP11-479G22.8	CTDSPL	0.405656	3.01e-16
RP11-479G22.8	RUNDC1	0.439364	4.4e-19
CTD-2510F5.4	RUNDC1	0.524398	8.27e-28
CTD-2510F5.4	HIPK1	0.476507	1.35e-22
CTD-2510F5.4	CC2D1B	0.43377	1.37e-18
CTD-2510F5.4	RPAP1	0.483374	2.7e-23
PRRT3-AS1	TRMT112	0.400458	7.74e-16
RP11-73M18.8	TRMT112	0.422419	1.28e-17
LINC01138	TRMT112	0.405188	3.28e-16
CTD-2510F5.4	KCMF1	0.456619	1.16e-20
RP11-324I22.4	KCMF1	0.401852	6.02e-16
PRRT3-AS1	DDX56	0.400673	7.44e-16
CTD-2510F5.4	IQGAP1	0.428822	3.67e-18
CTD-2510F5.4	GNPDA1	0.465696	1.57e-21
PRRT3-AS1	RPL32	0.54096	8.2e-30
RP11-73M18.8	RPL32	0.515819	8.18e-27
CTD-2510F5.4	ATP9B	0.41664	3.89e-17
CTD-2510F5.4	SNAPC3	0.403025	4.87e-16
CTD-2510F5.4	PML	0.446323	1.04e-19
CTD-2510F5.4	MAP4K5	0.49926	5.7e-25
CTD-2510F5.4	SNX7	0.597971	1.24e-37
LINC01138	P2RX4	0.415254	5.06e-17
CTD-2510F5.4	TNPO1	0.460739	4.72e-21
CTD-2510F5.4	EHMT1	0.493966	2.11e-24
RP11-479G22.8	IQCE	0.462399	3.27e-21
CTD-2510F5.4	ZZZ3	0.494672	1.77e-24
CTD-2510F5.4	BRMS1L	0.469361	6.91e-22
CTD-2510F5.4	RAB3GAP1	0.506848	8.39e-26
LINC01138	FO538757.2	0.425108	7.61e-18
CTD-2510F5.4	KPNA6	0.520449	2.39e-27
CTD-2510F5.4	CSNK1G1	0.536366	3.02e-29
CTD-2510F5.4	ATP11B	0.554902	1.38e-31
CTD-2510F5.4	EML4	0.46043	5.05e-21
RP11-479G22.8	RHBDF1	0.444773	1.44e-19
CTD-2510F5.4	FAM206A	0.404958	3.42e-16
CTD-2510F5.4	EXD2	0.473066	2.98e-22
CTD-2510F5.4	IFT52	0.510053	3.68e-26
RP11-479G22.8	SMARCA5	0.432634	1.72e-18
CTD-2510F5.4	SMARCA5	0.498997	6.08e-25
CTD-2510F5.4	IPMK	0.483453	2.65e-23
RP11-479G22.8	ASB1	0.441633	2.76e-19
RP11-73M18.8	ASB1	0.465641	1.59e-21
CTD-2510F5.4	ASB1	0.426404	5.91e-18
CTD-2510F5.4	GTF2E1	0.434258	1.24e-18
PRRT3-AS1	POLR2H	0.474199	2.29e-22
RP11-73M18.8	POLR2H	0.544911	2.63e-30
LINC01138	POLR2H	0.419238	2.37e-17
LINC01138	CDC25B	0.42623	6.11e-18
CTD-2510F5.4	CDC25B	0.66329	9.18e-49
CTD-2510F5.4	CNPY4	0.523516	1.05e-27
RP11-479G22.8	ZNF785	0.44607	1.1e-19
CTD-2510F5.4	ZNF785	0.408831	1.68e-16
CTD-2510F5.4	TEAD4	0.401596	6.3e-16
RP11-479G22.8	CDR2L	0.423162	1.11e-17
RP11-73M18.8	EIF3D	0.418051	2.97e-17
CTD-2510F5.4	TRRAP	0.614393	3.46e-40
CTD-2510F5.4	DPY19L1	0.434582	1.16e-18
CTD-2510F5.4	CWC25	0.400628	7.51e-16
CTD-2510F5.4	ZNF148	0.440977	3.16e-19
CTD-2510F5.4	GON4L	0.49443	1.88e-24
CTD-2510F5.4	SMG8	0.582057	2.71e-35
CTD-2510F5.4	RBSN	0.484761	1.94e-23
CTD-2510F5.4	PXYLP1	0.489188	6.74e-24
CTD-2510F5.4	ODF2	0.545034	2.53e-30
RP11-479G22.8	NFKBIE	0.435909	8.89e-19
LINC01138	NFKBIE	0.401331	6.61e-16
CTD-2510F5.4	SENP6	0.482847	3.06e-23
CTD-2510F5.4	CTNNAL1	0.494026	2.08e-24
LINC01138	SCAMP3	0.448458	6.64e-20
CTD-2510F5.4	ANKRD6	0.465063	1.81e-21
RP11-73M18.8	ARL2	0.434873	1.1e-18
CTD-2510F5.4	TTC33	0.464737	1.95e-21
CTD-2510F5.4	ADAP2	0.424059	9.34e-18
CTD-2510F5.4	BRD1	0.410667	1.2e-16
RP11-479G22.8	GTF3C2	0.407422	2.18e-16
CTD-2510F5.4	GTF3C2	0.653208	7.27e-47
PRRT3-AS1	RPUSD3	0.464997	1.84e-21
CTD-2510F5.4	RNF214	0.523851	9.59e-28
CTD-2510F5.4	HDAC2	0.677633	1.35e-51
CTD-2510F5.4	ZNF213	0.443782	1.77e-19
CTD-2510F5.4	SRRD	0.452373	2.89e-20
CTD-2510F5.4	CLSTN1	0.438803	4.93e-19
CTD-2510F5.4	EHBP1L1	0.422697	1.22e-17
CTD-2510F5.4	UNC119B	0.420041	2.03e-17
CTD-2510F5.4	PRKDC	0.611237	1.1e-39
CTD-2510F5.4	KDM3A	0.416873	3.72e-17
CTD-2510F5.4	PI4KA	0.452182	3.01e-20
CTD-2510F5.4	EIF4H	0.515692	8.45e-27
CTD-2510F5.4	SUMO2	0.552173	3.11e-31
LINC01138	ARHGAP33	0.426227	6.12e-18
CTD-2510F5.4	ARHGAP33	0.46386	2.37e-21
CTD-2510F5.4	TGS1	0.46905	7.41e-22
CTD-2510F5.4	NAGK	0.479741	6.35e-23
CTD-2510F5.4	ATF7IP	0.52708	3.98e-28
CTD-2510F5.4	CUEDC1	0.435523	9.61e-19
RP11-73M18.8	OTUB1	0.47584	1.57e-22
CTD-2510F5.4	C8orf37	0.417723	3.16e-17
CTD-2510F5.4	PPP1R2	0.403811	4.22e-16
PRRT3-AS1	NME6	0.561878	1.66e-32
RP11-73M18.8	NME6	0.415781	4.58e-17
LINC01138	NME6	0.433175	1.54e-18
CTD-2510F5.4	NUP58	0.510677	3.13e-26
RP11-479G22.8	CNOT6	0.501663	3.12e-25
CTD-2510F5.4	CNOT6	0.565661	5.14e-33
CTD-2510F5.4	FAM83D	0.616351	1.67e-40
PRRT3-AS1	TRMT61A	0.408291	1.86e-16
RP11-73M18.8	TRMT61A	0.628138	1.91e-42
CTD-2510F5.4	CAMK2D	0.484118	2.27e-23
CTD-2510F5.4	TBC1D22B	0.482137	3.62e-23
CTD-2510F5.4	BRD7	0.416287	4.16e-17
CTD-2510F5.4	SEPHS1	0.51625	7.3e-27
RP11-324I22.4	SEPHS1	0.44125	2.99e-19
CTD-2510F5.4	TMTC3	0.56003	2.92e-32
RP11-479G22.8	AFTPH	0.424554	8.48e-18
PRRT3-AS1	RPL37	0.461122	4.34e-21
RP11-73M18.8	RPL37	0.431715	2.06e-18
RP11-479G22.8	HDAC7	0.503104	2.17e-25
CTC-297N7.9	ENO3	0.409605	1.46e-16
LINC01138	RUSC1	0.418599	2.68e-17
CTD-2510F5.4	RUSC1	0.572355	6.26e-34
CTD-2510F5.4	LINC01420	0.444608	1.49e-19
RP11-479G22.8	MSI2	0.431831	2.02e-18
CTD-2510F5.4	MSI2	0.537337	2.3e-29
RP11-479G22.8	DKC1	0.428287	4.08e-18
CTD-2510F5.4	DKC1	0.636523	7.07e-44
LINC01138	ARHGEF2	0.438197	5.58e-19
CTD-2510F5.4	ARHGEF2	0.494667	1.78e-24
CTD-2510F5.4	HPN	-0.415969	4.42e-17
CTD-2510F5.4	BIRC6	0.42663	5.65e-18
CTD-2510F5.4	TOP2A	0.812476	3.41e-89
RP11-479G22.8	FAM98B	0.44832	6.84e-20
CTD-2510F5.4	FAM98B	0.602461	2.57e-38
CTD-2510F5.4	C5orf51	0.477144	1.16e-22
CTD-2510F5.4	CCSAP	0.44925	5.62e-20
LINC01138	RQCD1	0.479629	6.52e-23
CTD-2510F5.4	RQCD1	0.609113	2.38e-39
RP11-324I22.4	RQCD1	0.422294	1.32e-17
RP11-73M18.8	SEPP1	-0.427701	4.58e-18
RP11-479G22.8	KCTD10	0.423332	1.08e-17
CTD-2510F5.4	KCTD10	0.472787	3.17e-22
CTD-2510F5.4	PTPRA	0.491242	4.1e-24
CTD-2510F5.4	NOL8	0.502451	2.56e-25
LINC01138	SETDB1	0.49083	4.53e-24
CTD-2510F5.4	SETDB1	0.403828	4.21e-16
CTD-2510F5.4	SLC41A1	0.425192	7.49e-18
CTD-2510F5.4	RHOT1	0.553283	2.24e-31
CTD-2510F5.4	KCTD7	0.509929	3.8e-26
CTD-2510F5.4	SKA1	0.708492	2.86e-58
CTD-2510F5.4	ATP2A2	0.409179	1.58e-16
CTD-2510F5.4	MTF1	0.433293	1.51e-18
CTD-2510F5.4	DOCK7	0.476628	1.31e-22
CTD-2510F5.4	ZYX	0.405574	3.06e-16
PRRT3-AS1	PPIA	0.462069	3.52e-21
CTD-2510F5.4	GAL3ST4	0.413819	6.63e-17
CTD-2510F5.4	SMC5	0.525966	5.4e-28
CTD-2510F5.4	BRIP1	0.532699	8.45e-29
CTD-2510F5.4	NUP98	0.586358	6.5e-36
CTD-2510F5.4	PIGX	0.471918	3.87e-22
RP11-73M18.8	ALYREF	0.417374	3.38e-17
LINC01138	ALYREF	0.408414	1.81e-16
CTD-2510F5.4	ALYREF	0.484463	2.09e-23
CTD-2510F5.4	DEPDC1	0.751451	3.62e-69
CTD-2510F5.4	HNRNPL	0.655736	2.47e-47
CTD-2510F5.4	TRMT6	0.585595	8.38e-36
CTD-2510F5.4	VIPAS39	0.403663	4.33e-16
RP11-479G22.8	CHMP4C	0.405025	3.38e-16
CTD-2510F5.4	DDB1	0.422426	1.28e-17
CTD-2510F5.4	ASF1B	0.684517	5.17e-53
RP11-479G22.8	MFF	0.419849	2.11e-17
CTD-2510F5.4	MFF	0.415655	4.69e-17
CTD-2510F5.4	CTCF	0.57685	1.48e-34
CTD-2510F5.4	IRAK4	0.434969	1.07e-18
RP11-479G22.8	GPR107	0.406425	2.62e-16
CTD-2510F5.4	GPR107	0.53183	1.08e-28
LINC01138	C17orf62	0.41432	6.03e-17
CTD-2510F5.4	PPP2R3C	0.407639	2.09e-16
CTD-2510F5.4	LYAR	0.516988	6.01e-27
CTD-2510F5.4	DSN1	0.594259	4.47e-37
CTD-2510F5.4	C1orf109	0.584441	1.23e-35
LINC01138	NUP85	0.474319	2.23e-22
CTD-2510F5.4	NUP85	0.666126	2.6e-49
CTD-2510F5.4	NUPL2	0.407469	2.16e-16
LINC01138	CENPA	0.413993	6.41e-17
CTD-2510F5.4	CENPA	0.784837	2.59e-79
CTD-2510F5.4	CHEK1	0.712434	3.47e-59
CTD-2510F5.4	EXOSC10	0.583132	1.9e-35
LINC01138	RPIA	0.412644	8.26e-17
CTD-2510F5.4	RPIA	0.606548	5.99e-39
CTD-2510F5.4	KAT5	0.430108	2.84e-18
CTD-2510F5.4	JAK2	0.531341	1.23e-28
RP11-479G22.8	PAK4	0.418786	2.58e-17
CTD-2510F5.4	PAK4	0.443503	1.87e-19
PRRT3-AS1	CLIC1	0.403725	4.29e-16
RP11-73M18.8	CLIC1	0.433665	1.4e-18
CTD-2510F5.4	CLIC1	0.415066	5.24e-17
RP11-73M18.8	EIF3F	0.433905	1.33e-18
CTD-2510F5.4	GRN	0.504659	1.46e-25
CTD-2510F5.4	NSUN2	0.405358	3.18e-16
CTD-2510F5.4	FAM120AOS	0.423544	1.03e-17
CTD-2510F5.4	DCAF12	0.572126	6.73e-34
PRRT3-AS1	ATAD3B	0.491694	3.67e-24
CTD-2510F5.4	CDC42	0.536356	3.03e-29
CTD-2510F5.4	SLC25A24	0.525368	6.35e-28
RP11-73M18.8	NXT1	0.501214	3.49e-25
LINC01138	NXT1	0.420976	1.7e-17
CTD-2510F5.4	WDR3	0.446203	1.07e-19
CTD-2510F5.4	GNA11	0.435187	1.03e-18
PRRT3-AS1	TCOF1	0.414718	5.59e-17
RP11-73M18.8	TCOF1	0.41259	8.34e-17
LINC01138	TCOF1	0.421279	1.6e-17
CTD-2510F5.4	TCOF1	0.532069	1.01e-28
CTC-297N7.9	TCOF1	-0.402584	5.27e-16
CTD-2510F5.4	USP34	0.430532	2.61e-18
CTD-2510F5.4	LIN54	0.478748	8.01e-23
CTD-2510F5.4	MZT1	0.513193	1.63e-26
LINC01138	USP21	0.504058	1.71e-25
CTD-2510F5.4	USP21	0.505207	1.27e-25
RP11-324I22.4	USP21	0.420474	1.87e-17
CTD-2510F5.4	DCTN1	0.609881	1.8e-39
LINC01138	USF1	0.506642	8.84e-26
CTD-2510F5.4	CCDC93	0.478549	8.39e-23
RP11-479G22.8	CALM2	0.423849	9.73e-18
CTD-2510F5.4	INTS7	0.437309	6.69e-19
CTD-2510F5.4	SAFB2	0.426379	5.94e-18
RP11-324I22.4	SAFB2	0.432499	1.77e-18
RP11-73M18.8	RPL27	0.485023	1.83e-23
CTD-2510F5.4	CDV3	0.516437	6.95e-27
CTD-2510F5.4	PIGK	0.403953	4.11e-16
CTD-2510F5.4	TULP4	0.464372	2.11e-21
PRRT3-AS1	RPL13	0.478006	9.52e-23
RP11-73M18.8	RPL13	0.416692	3.85e-17
LINC01138	C18orf21	0.462177	3.44e-21
CTD-2510F5.4	POLG2	0.481644	4.07e-23
RP11-324I22.4	POLG2	0.441352	2.92e-19
CTD-2510F5.4	ADNP	0.570225	1.23e-33
RP11-479G22.8	KLC2	0.472454	3.42e-22
CTD-2510F5.4	KLC2	0.443006	2.08e-19
CTD-2510F5.4	RALGAPB	0.541897	6.27e-30
CTD-2510F5.4	EXOC7	0.456409	1.21e-20
RP11-479G22.8	ANKRD11	0.415396	4.92e-17
CTD-2510F5.4	TCHP	0.468739	7.95e-22
CTD-2510F5.4	WWC3	0.424429	8.69e-18
CTD-2510F5.4	MLLT10	0.469997	5.98e-22
PRRT3-AS1	NUDT1	0.479553	6.64e-23
RP11-73M18.8	ISY1	0.500943	3.74e-25
LINC01138	ISY1	0.436558	7.79e-19
RP11-479G22.8	TPM4	0.492281	3.18e-24
CTD-2510F5.4	TPM4	0.508975	4.86e-26
CTD-2510F5.4	HPX	-0.440997	3.15e-19
CTD-2510F5.4	CDC6	0.69868	4.69e-56
CTD-2510F5.4	NRBP1	0.526436	4.75e-28
CTD-2510F5.4	GEMIN5	0.610633	1.37e-39
PRRT3-AS1	RPS8	0.49962	5.21e-25
RP11-73M18.8	RPS8	0.400176	8.14e-16
CTD-2510F5.4	CHD8	0.558682	4.4e-32
LINC01138	CCDC24	0.421228	1.62e-17
PRRT3-AS1	TUSC2	0.54506	2.51e-30
RP11-73M18.8	TUSC2	0.46108	4.38e-21
CTD-2510F5.4	CCT5	0.654319	4.53e-47
CTD-2510F5.4	BBX	0.51087	2.98e-26
CTC-297N7.9	NME2	-0.404235	3.91e-16
CTD-2510F5.4	SCAF11	0.521553	1.78e-27
LINC01138	FANCG	0.40418	3.95e-16
CTD-2510F5.4	FANCG	0.63161	4.94e-43
CTD-2510F5.4	KIAA1468	0.508198	5.93e-26
CTD-2510F5.4	CAPRIN1	0.609614	1.98e-39
CTD-2510F5.4	RFC5	0.677979	1.15e-51
LINC01138	HNRNPA2B1	0.405487	3.11e-16
CTD-2510F5.4	HNRNPA2B1	0.641693	8.77e-45
RP11-324I22.4	HNRNPA2B1	0.420374	1.9e-17
CTD-2510F5.4	CENPF	0.78912	9.55e-81
PRRT3-AS1	RPS14	0.427334	4.92e-18
RP11-73M18.8	RPS14	0.468159	9.06e-22
CTD-2510F5.4	TJAP1	0.413659	6.83e-17
CTD-2510F5.4	GABPA	0.404729	3.57e-16
CTD-2510F5.4	CLASP2	0.493629	2.29e-24
RP11-479G22.8	LPCAT4	0.445938	1.13e-19
CTD-2510F5.4	LPCAT4	0.453307	2.37e-20
CTD-2510F5.4	ICE2	0.427071	5.18e-18
CTD-2510F5.4	PURB	0.597475	1.47e-37
CTD-2510F5.4	POLA2	0.618762	6.82e-41
LINC01138	RNF220	0.44715	8.75e-20
CTD-2510F5.4	RNF220	0.473366	2.78e-22
RP11-324I22.4	RNF220	0.457379	9.83e-21
CTD-2510F5.4	NRDC	0.464576	2.02e-21
RP11-73M18.8	RPL3	0.428144	4.19e-18
CTD-2510F5.4	FUBP3	0.447941	7.41e-20
CTD-2510F5.4	INCENP	0.816965	5.94e-91
CTD-2510F5.4	CHST2	0.435872	8.95e-19
PRRT3-AS1	C8orf59	0.479029	7.5e-23
RP11-73M18.8	C8orf59	0.411779	9.71e-17
CTD-2510F5.4	FNBP1	0.484438	2.1e-23
CTD-2510F5.4	AAR2	0.429221	3.39e-18
PRRT3-AS1	SRPRB	0.426494	5.8e-18
CTD-2510F5.4	DHX30	0.484	2.33e-23
CTD-2510F5.4	ZCCHC11	0.563359	1.05e-32
CTD-2510F5.4	ACTN4	0.521708	1.71e-27
RP11-73M18.8	EPHX2	-0.454779	1.73e-20
CTD-2510F5.4	FASTKD3	0.418526	2.71e-17
RP11-479G22.8	STX18	0.412816	8e-17
RP11-479G22.8	H2AFY	0.438296	5.47e-19
CTD-2510F5.4	H2AFY	0.537089	2.47e-29
CTC-297N7.9	H2AFY	-0.414217	6.15e-17
LINC01138	SLC1A7	0.409039	1.62e-16
CTD-2510F5.4	PSMD1	0.498532	6.83e-25
CTD-2510F5.4	CDK12	0.47083	4.95e-22
CTD-2510F5.4	MBNL1	0.424633	8.35e-18
RP11-73M18.8	MANBAL	0.494426	1.88e-24
RP11-73M18.8	HSPBP1	0.451426	3.54e-20
CTD-2510F5.4	LYRM2	0.504099	1.69e-25
CTD-2510F5.4	GLIS2	0.481044	4.68e-23
CTD-2510F5.4	CGGBP1	0.538298	1.75e-29
CTD-2510F5.4	FTSJ2	0.522003	1.58e-27
CTD-2510F5.4	TUBG1	0.606857	5.36e-39
CTD-2510F5.4	TMEM44	0.44938	5.47e-20
CTD-2510F5.4	U2SURP	0.56046	2.56e-32
CTD-2510F5.4	LIMK1	0.516704	6.47e-27
RP11-73M18.8	B3GALT6	0.426436	5.87e-18
RP11-73M18.8	CHKB	0.463061	2.83e-21
PRRT3-AS1	HRAS	0.46655	1.3e-21
RP11-73M18.8	HRAS	0.443499	1.88e-19
CTD-2510F5.4	PPWD1	0.499087	5.95e-25
CTD-2510F5.4	LTBP1	0.461813	3.73e-21
LINC01138	BCL9	0.473547	2.66e-22
CTD-2510F5.4	BCL9	0.491111	4.23e-24
RP11-479G22.8	MAML1	0.430093	2.85e-18
CTD-2510F5.4	MAML1	0.562046	1.57e-32
LINC01138	TMEM115	0.44906	5.85e-20
RP11-324I22.4	TMEM115	0.429093	3.48e-18
CTD-2510F5.4	CDC45	0.703139	4.74e-57
CTD-2510F5.4	FAM208B	0.605125	9.97e-39
CTD-2510F5.4	WDR43	0.44374	1.78e-19
RP11-73M18.8	SLC31A1	-0.432603	1.73e-18
CTD-2510F5.4	RASSF3	0.54711	1.38e-30
CTD-2510F5.4	ADSL	0.470834	4.95e-22
RP11-73M18.8	MFSD5	0.450692	4.14e-20
CTD-2510F5.4	TPX2	0.829366	4.46e-96
CTD-2510F5.4	CNOT8	0.476672	1.3e-22
CTD-2510F5.4	MCMBP	0.552044	3.23e-31
LINC01138	CNOT11	0.448808	6.17e-20
CTD-2510F5.4	CNOT11	0.428921	3.6e-18
CTD-2510F5.4	FAM122B	0.564469	7.45e-33
CTD-2510F5.4	MKNK1	0.527939	3.15e-28
RP11-324I22.4	INO80E	0.458021	8.55e-21
CTD-2510F5.4	PNPT1	0.548455	9.34e-31
CTD-2510F5.4	ESF1	0.462603	3.13e-21
CTD-2510F5.4	AKIP1	0.43195	1.97e-18
CTD-2510F5.4	DDOST	0.519781	2.86e-27
CTD-2510F5.4	LPP	0.417239	3.47e-17
CTD-2510F5.4	ZNF445	0.434367	1.21e-18
LINC01138	CRTC2	0.538827	1.51e-29
RP11-324I22.4	CRTC2	0.425251	7.4e-18
CTD-2510F5.4	MGAT4A	0.466945	1.19e-21
CTD-2510F5.4	TMEM206	0.528179	2.95e-28
RP11-73M18.8	SFI1	0.427179	5.07e-18
RP11-479G22.8	DCTN5	0.423579	1.03e-17
CTD-2510F5.4	DCTN5	0.504217	1.64e-25
PRRT3-AS1	GNB2L1	0.412872	7.92e-17
RP11-73M18.8	GNB2L1	0.486602	1.25e-23
CTD-2510F5.4	COPS8	0.454601	1.79e-20
CTD-2510F5.4	RHOA	0.544219	3.21e-30
RP11-479G22.8	RAB6B	0.437037	7.07e-19
CTD-2510F5.4	KIF2A	0.641693	8.77e-45
CTD-2510F5.4	PTPN2	0.406758	2.46e-16
RP11-479G22.8	TMEM184B	0.403066	4.83e-16
CTD-2510F5.4	TMEM184B	0.483526	2.61e-23
LINC01138	ORMDL1	0.426939	5.32e-18
RP11-324I22.4	ORMDL1	0.445415	1.26e-19
PRRT3-AS1	POP5	0.455971	1.33e-20
CTD-2510F5.4	MOB1B	0.429446	3.24e-18
CTD-2510F5.4	PLCB1	0.509098	4.71e-26
CTD-2510F5.4	CSTF2	0.715009	8.57e-60
CTD-2510F5.4	AACS	0.431993	1.95e-18
CTD-2510F5.4	CDCA2	0.804635	3.14e-86
CTD-2510F5.4	SPPL3	0.467673	1.01e-21
CTD-2510F5.4	AGO2	0.406882	2.41e-16
CTD-2510F5.4	BAG5	0.500158	4.55e-25
RP11-73M18.8	PTOV1	0.507095	7.87e-26
CTD-2510F5.4	NUP188	0.732063	5.47e-64
CTD-2510F5.4	LDAH	0.500444	4.24e-25
CTD-2510F5.4	HEATR1	0.498516	6.86e-25
RP11-73M18.8	HAUS8	0.406409	2.62e-16
CTD-2510F5.4	HAUS8	0.59281	7.35e-37
CTD-2510F5.4	SMNDC1	0.520835	2.16e-27
CTD-2510F5.4	WDR62	0.604242	1.37e-38
CTD-2510F5.4	SLX4IP	0.438741	5e-19
RP11-73M18.8	C8A	-0.419915	2.08e-17
CTD-2510F5.4	LRRCC1	0.519064	3.46e-27
CTD-2510F5.4	REST	0.476206	1.45e-22
LINC01138	IMMP1L	0.435191	1.03e-18
RP11-324I22.4	IMMP1L	0.426882	5.38e-18
CTD-2510F5.4	COA1	0.530156	1.71e-28
CTD-2510F5.4	KDELC1	0.420284	1.94e-17
CTD-2510F5.4	CCAR1	0.562739	1.27e-32
PRRT3-AS1	DPM2	0.485284	1.72e-23
RP11-73M18.8	DPM2	0.451128	3.77e-20
RP11-479G22.8	CSNK2A1	0.419919	2.08e-17
CTD-2510F5.4	CSNK2A1	0.539644	1.19e-29
RP11-73M18.8	ATG4B	0.560167	2.8e-32
LINC01138	ATG4B	0.454408	1.87e-20
CTD-2510F5.4	NGRN	0.421388	1.57e-17
LINC01138	ING5	0.406746	2.47e-16
CTD-2510F5.4	FXR1	0.50487	1.39e-25
CTD-2510F5.4	PIK3CA	0.543903	3.52e-30
CTD-2510F5.4	USP11	0.463818	2.39e-21
CTD-2510F5.4	UBR5	0.463962	2.32e-21
LINC01138	SCNM1	0.608988	2.49e-39
CTD-2510F5.4	RGS19	0.463334	2.66e-21
CTD-2510F5.4	CBFA2T2	0.500872	3.81e-25
CTD-2510F5.4	LUC7L2	0.470774	5.02e-22
CTD-2510F5.4	HAT1	0.634734	1.44e-43
CTD-2510F5.4	FANCA	0.536487	2.92e-29
CTD-2510F5.4	PPIG	0.413224	7.41e-17
PRRT3-AS1	BYSL	0.40914	1.59e-16
LINC01138	LIG1	0.412858	7.94e-17
CTD-2510F5.4	LIG1	0.57575	2.11e-34
CTD-2510F5.4	METTL4	0.658844	6.44e-48
CTD-2510F5.4	MLH1	0.486422	1.31e-23
CTD-2510F5.4	LRR1	0.534189	5.58e-29
CTD-2510F5.4	GOLT1B	0.438486	5.26e-19
RP11-479G22.8	ANKRD52	0.407333	2.22e-16
CTD-2510F5.4	ANKRD52	0.571379	8.53e-34
CTD-2510F5.4	ESCO1	0.521994	1.58e-27
CTD-2510F5.4	ANKIB1	0.410657	1.2e-16
PRRT3-AS1	NOP10	0.468798	7.84e-22
CTD-2510F5.4	FBRS	0.488445	8.06e-24
CTD-2510F5.4	SHQ1	0.554099	1.75e-31
RP11-324I22.4	WDR5B	0.426388	5.93e-18
CTD-2510F5.4	ZNF865	0.403644	4.35e-16
CTD-2510F5.4	DCUN1D5	0.449797	5e-20
CTD-2510F5.4	ACLY	0.486372	1.32e-23
RP11-479G22.8	TMEM185B	0.452013	3.12e-20
CTD-2510F5.4	TMEM185B	0.477859	9.85e-23
LINC01138	GLTP	0.457805	8.96e-21
CTD-2510F5.4	GLTP	0.508644	5.29e-26
LINC01138	TRIM11	0.435004	1.07e-18
CTD-2510F5.4	TBPL1	0.486398	1.32e-23
LINC01138	METTL21A	0.432508	1.76e-18
CTD-2510F5.4	METTL21A	0.458867	7.11e-21
LINC01138	GRK6	0.411522	1.02e-16
CTD-2510F5.4	GRK6	0.414984	5.32e-17
RP11-73M18.8	FIZ1	0.427188	5.06e-18
RP11-479G22.8	GIT1	0.433869	1.34e-18
CTD-2510F5.4	GIT1	0.600362	5.38e-38
CTD-2510F5.4	DVL3	0.593101	6.65e-37
RP11-479G22.8	RAI1	0.476238	1.43e-22
CTD-2510F5.4	RAI1	0.447697	7.8e-20
RP11-73M18.8	TRMU	0.466364	1.36e-21
CTD-2510F5.4	THUMPD3	0.526992	4.08e-28
CTD-2510F5.4	TNRC18	0.491116	4.22e-24
CTD-2510F5.4	DDX50	0.516994	6e-27
CTD-2510F5.4	ITSN2	0.408068	1.93e-16
CTD-2510F5.4	DDX6	0.417368	3.39e-17
CTD-2510F5.4	RNGTT	0.518361	4.18e-27
CTD-2510F5.4	IFT81	0.51798	4.62e-27
LINC01138	EME1	0.436648	7.65e-19
CTD-2510F5.4	EME1	0.661244	2.26e-48
RP11-324I22.4	EME1	0.421731	1.47e-17
CTD-2510F5.4	EP300	0.443037	2.06e-19
CTD-2510F5.4	HCCS	0.402485	5.37e-16
CTD-2510F5.4	CDK4	0.644616	2.65e-45
RP11-73M18.8	ARPC1B	0.449597	5.22e-20
LINC01138	ZCCHC3	0.43047	2.65e-18
CTD-2510F5.4	ZCCHC3	0.453295	2.37e-20
LINC01138	NDC80	0.415192	5.11e-17
CTD-2510F5.4	NDC80	0.755037	3.53e-70
RP11-324I22.4	NDC80	0.428931	3.59e-18
CTD-2510F5.4	SEPN1	0.404144	3.97e-16
CTD-2510F5.4	NECAP2	0.436291	8.22e-19
CTD-2510F5.4	JMJD6	0.450019	4.77e-20
CTD-2510F5.4	UBA1	0.406861	2.42e-16
RP11-73M18.8	METTL7A	-0.427212	5.04e-18
LINC01138	CENPH	0.42648	5.82e-18
CTD-2510F5.4	CENPH	0.631462	5.24e-43
RP11-324I22.4	RNF207	0.427735	4.55e-18
CTD-2510F5.4	RP2	0.471373	4.38e-22
CTD-2510F5.4	C14orf169	0.401823	6.05e-16
CTD-2510F5.4	RPA1	0.622459	1.69e-41
CTD-2510F5.4	CCDC34	0.498143	7.52e-25
CTD-2510F5.4	ACTL6A	0.747651	4.08e-68
PRRT3-AS1	SNRPA	0.472942	3.06e-22
RP11-73M18.8	SNRPA	0.459272	6.51e-21
LINC01138	SNRPA	0.428998	3.54e-18
CTD-2510F5.4	HPS4	0.402548	5.31e-16
CTD-2510F5.4	ERCC3	0.496809	1.05e-24
CTD-2510F5.4	CSTF2T	0.525601	5.96e-28
PRRT3-AS1	RRP7A	0.439167	4.58e-19
RP11-73M18.8	RRP7A	0.483772	2.46e-23
CTD-2510F5.4	RSPH3	0.48872	7.54e-24
PRRT3-AS1	EIF6	0.458221	8.19e-21
RP11-73M18.8	LONP2	-0.426943	5.31e-18
PRRT3-AS1	PYCRL	0.490125	5.37e-24
CTD-2510F5.4	AMD1	0.577208	1.32e-34
CTD-2510F5.4	CELF1	0.41329	7.32e-17
CTD-2510F5.4	TEX261	0.41607	4.33e-17
RP11-73M18.8	DPH7	0.489759	5.87e-24
LINC01138	DPH7	0.473698	2.57e-22
CTD-2510F5.4	TSN	0.450543	4.27e-20
CTD-2510F5.4	TCF12	0.506469	9.24e-26
RP11-479G22.8	FAR2	0.407602	2.11e-16
CTD-2510F5.4	FEN1	0.644418	2.87e-45
RP11-324I22.4	QRICH2	0.433775	1.37e-18
RP11-73M18.8	SGSH	0.420197	1.97e-17
CTD-2510F5.4	SGSH	0.431021	2.37e-18
CTD-2510F5.4	ZMYM3	0.555054	1.32e-31
CTD-2510F5.4	ERI1	0.582718	2.18e-35
RP11-73M18.8	SERF2	0.409214	1.57e-16
CTD-2510F5.4	SMC1A	0.569308	1.64e-33
CTD-2510F5.4	KCTD5	0.497172	9.57e-25
RP11-73M18.8	AP4M1	0.470384	5.48e-22
CTD-2510F5.4	FYTTD1	0.494523	1.84e-24
LINC01138	PFDN2	0.452209	3e-20
CTD-2510F5.4	DNAJB6	0.417557	3.27e-17
PRRT3-AS1	CSNK2B	0.42262	1.24e-17
CTD-2510F5.4	CDK2	0.77603	1.81e-76
PRRT3-AS1	TCEB1	0.519245	3.3e-27
RP11-73M18.8	TCEB1	0.407812	2.03e-16
CTD-2510F5.4	GINS3	0.651513	1.49e-46
LINC01138	DNA2	0.426318	6.01e-18
CTD-2510F5.4	DNA2	0.535155	4.25e-29
RP11-479G22.8	ARNTL2	0.453818	2.12e-20
CTD-2510F5.4	ARNTL2	0.545384	2.29e-30
RP11-73M18.8	RPS17	0.420553	1.84e-17
PRRT3-AS1	NUDCD1	0.425539	7e-18
CTD-2510F5.4	NUDCD1	0.427889	4.41e-18
CTD-2510F5.4	ZNF12	0.500785	3.89e-25
CTD-2510F5.4	RAD1	0.662861	1.11e-48
CTD-2510F5.4	USP39	0.61676	1.44e-40
RP11-324I22.4	USP39	0.441753	2.69e-19
CTD-2510F5.4	PPIL2	0.401995	5.87e-16
CTD-2510F5.4	ZNF211	0.40943	1.5e-16
CTD-2510F5.4	COMMD2	0.632239	3.86e-43
CTD-2510F5.4	LMNB2	0.674028	7.21e-51
RP11-479G22.8	FBXL19	0.47503	1.9e-22
CTD-2510F5.4	FBXL19	0.497656	8.49e-25
CTD-2510F5.4	CCT8	0.539803	1.14e-29
CTD-2510F5.4	SUDS3	0.567078	3.31e-33
RP11-479G22.8	RCC2	0.415639	4.7e-17
CTD-2510F5.4	RCC2	0.663683	7.71e-49
CTC-297N7.9	RCC2	-0.409656	1.44e-16
CTD-2510F5.4	GAR1	0.430389	2.69e-18
RP11-73M18.8	DHTKD1	-0.488956	7.12e-24
RP11-479G22.8	SPATS2	0.458321	8.01e-21
CTD-2510F5.4	SPATS2	0.661141	2.36e-48
CTD-2510F5.4	TMEM237	0.637608	4.57e-44
CTD-2510F5.4	PRPF4	0.601831	3.21e-38
CTD-2510F5.4	CDC73	0.438216	5.56e-19
CTD-2510F5.4	YRDC	0.407316	2.22e-16
CTD-2510F5.4	TET3	0.48604	1.43e-23
CTD-2510F5.4	CCT7	0.50171	3.08e-25
CTD-2510F5.4	ZBTB17	0.478446	8.59e-23
RP11-73M18.8	RPS19BP1	0.536033	3.32e-29
LINC01138	DHX34	0.501911	2.93e-25
RP11-324I22.4	DHX34	0.487581	9.92e-24
RP11-479G22.8	PLXNA1	0.446951	9.12e-20
CTD-2510F5.4	PLXNA1	0.493379	2.43e-24
CTD-2510F5.4	SKIV2L2	0.41397	6.44e-17
CTD-2510F5.4	XRCC6	0.467306	1.1e-21
CTD-2510F5.4	PDCD10	0.539499	1.24e-29
CTD-2510F5.4	FCGR3A	0.406611	2.53e-16
CTD-2510F5.4	REEP4	0.441572	2.79e-19
PRRT3-AS1	RPS21	0.42159	1.51e-17
RP11-73M18.8	RPS21	0.444384	1.56e-19
CTD-2510F5.4	TRAF7	0.407186	2.28e-16
CTD-2510F5.4	ITGB1BP1	0.408191	1.89e-16
CTD-2510F5.4	PRPF38A	0.65707	1.39e-47
CTD-2510F5.4	ARFGEF3	0.430836	2.46e-18
CTD-2510F5.4	ATP13A2	0.600269	5.56e-38
RP11-479G22.8	BTBD10	0.419593	2.21e-17
CTD-2510F5.4	BTBD10	0.546735	1.54e-30
CTD-2510F5.4	ZNF267	0.545547	2.18e-30
CTD-2510F5.4	TES	0.411299	1.06e-16
CTD-2510F5.4	GXYLT1	0.432615	1.72e-18
CTD-2510F5.4	RAP1B	0.434457	1.19e-18
CTD-2510F5.4	PAK1IP1	0.434696	1.14e-18
CTD-2510F5.4	CLDN11	0.416143	4.27e-17
CTD-2510F5.4	ATG16L1	0.40033	7.92e-16
CTD-2510F5.4	COPS3	0.421895	1.42e-17
LINC01138	SPC24	0.410281	1.28e-16
CTD-2510F5.4	SPC24	0.465837	1.53e-21
RP11-73M18.8	RPL37A	0.496667	1.08e-24
CTD-2510F5.4	UBE2Q2	0.427637	4.64e-18
CTD-2510F5.4	THOC5	0.47768	1.03e-22
CTD-2510F5.4	TMED8	0.538006	1.9e-29
CTD-2510F5.4	POLE	0.414232	6.13e-17
RP11-324I22.4	LIPT1	0.430596	2.58e-18
CTD-2510F5.4	NMI	0.438129	5.66e-19
LINC01138	AC245100.1	0.559101	3.87e-32
RP11-73M18.8	SMARCB1	0.401015	7e-16
CTD-2510F5.4	SMARCB1	0.501217	3.49e-25
CTD-2510F5.4	SNX17	0.433963	1.32e-18
CTD-2510F5.4	PIK3C3	0.477288	1.12e-22
CTD-2510F5.4	POLDIP3	0.417804	3.12e-17
LINC01138	FAM189B	0.411943	9.42e-17
CTD-2510F5.4	FAM189B	0.450376	4.43e-20
RP11-324I22.4	FAM189B	0.424994	7.78e-18
PRRT3-AS1	RPLP2	0.469518	6.67e-22
RP11-73M18.8	RPLP2	0.55022	5.55e-31
CTD-2510F5.4	ORC3	0.40319	4.72e-16
CTD-2510F5.4	TULP3	0.580697	4.23e-35
CTD-2510F5.4	CNTRL	0.497539	8.74e-25
PRRT3-AS1	FAM136A	0.480974	4.76e-23
CTD-2510F5.4	FAM136A	0.421158	1.64e-17
PRRT3-AS1	RPLP1	0.414279	6.08e-17
RP11-73M18.8	RPLP1	0.435359	9.93e-19
CTD-2510F5.4	RCN2	0.4883	8.34e-24
CTD-2510F5.4	ZBTB40	0.498531	6.83e-25
CTD-2510F5.4	TMEM107	0.498975	6.12e-25
RP11-479G22.8	CIC	0.40973	1.42e-16
CTD-2510F5.4	CIC	0.451404	3.56e-20
CTD-2510F5.4	CEP19	0.612614	6.65e-40
CTD-2510F5.4	DBF4	0.769114	2.54e-74
PRRT3-AS1	TADA3	0.400765	7.32e-16
RP11-73M18.8	TADA3	0.468253	8.87e-22
CTD-2510F5.4	ORAI2	0.403807	4.22e-16
CTD-2510F5.4	GNL3L	0.496895	1.03e-24
CTD-2510F5.4	GATC	0.41221	8.96e-17
CTD-2510F5.4	LTV1	0.462663	3.09e-21
RP11-479G22.8	2020-09-02	0.454063	2.01e-20
CTD-2510F5.4	2020-09-02	0.514621	1.12e-26
CTD-2510F5.4	APOC1	-0.408897	1.66e-16
CTD-2510F5.4	TMEM168	0.427127	5.12e-18
RP11-73M18.8	CPN2	-0.416849	3.74e-17
CTD-2510F5.4	SP1	0.54085	8.46e-30
RP11-73M18.8	DYNLRB1	0.460861	4.59e-21
CTD-2510F5.4	SART3	0.672428	1.5e-50
CTD-2510F5.4	PLK1	0.82235	3.96e-93
CTD-2510F5.4	STAG2	0.526098	5.21e-28
RP11-479G22.8	CHMP4B	0.431606	2.11e-18
CTD-2510F5.4	CHMP4B	0.410456	1.24e-16
CTD-2510F5.4	EIF4G2	0.619146	5.9e-41
CTD-2510F5.4	MBD1	0.558841	4.19e-32
RP11-73M18.8	EXOSC1	0.489487	6.27e-24
CTD-2510F5.4	RAB7A	0.48767	9.71e-24
RP11-324I22.4	SIRT7	0.444652	1.48e-19
RP11-73M18.8	MXD4	0.421322	1.59e-17
CTD-2510F5.4	SNX2	0.407711	2.07e-16
CTD-2510F5.4	CASP7	0.48461	2.02e-23
LINC01138	PGS1	0.427437	4.82e-18
CTD-2510F5.4	PGS1	0.653598	6.16e-47
RP11-324I22.4	PGS1	0.417769	3.14e-17
CTD-2510F5.4	ARHGAP17	0.52104	2.04e-27
CTD-2510F5.4	GEN1	0.430755	2.5e-18
PRRT3-AS1	SNRPD1	0.435749	9.18e-19
RP11-73M18.8	SNRPD1	0.481893	3.83e-23
LINC01138	SNRPD1	0.41223	8.93e-17
CTD-2510F5.4	SNRPD1	0.444546	1.51e-19
CTD-2510F5.4	CASP3	0.455758	1.4e-20
CTD-2510F5.4	SF1	0.572554	5.87e-34
CTD-2510F5.4	PAPSS1	0.581261	3.51e-35
CTD-2510F5.4	NUS1	0.493725	2.24e-24
LINC01138	ARHGEF39	0.443523	1.87e-19
CTD-2510F5.4	ARHGEF39	0.60076	4.68e-38
CTD-2510F5.4	STAG1	0.564045	8.49e-33
PRRT3-AS1	THOC7	0.440456	3.52e-19
LINC01138	THOC7	0.405542	3.08e-16
RP11-324I22.4	THOC7	0.407342	2.21e-16
CTD-2510F5.4	AEBP2	0.603793	1.6e-38
CTD-2510F5.4	NRSN2	0.51092	2.94e-26
LINC01138	GOLGA8B	0.401156	6.82e-16
CTD-2510F5.4	DNAJC14	0.523429	1.07e-27
CTD-2510F5.4	RNF144A	0.576147	1.86e-34
CTD-2510F5.4	ING3	0.507884	6.43e-26
RP11-479G22.8	CAMSAP2	0.407884	2e-16
CTD-2510F5.4	CAMSAP2	0.487039	1.13e-23
RP11-479G22.8	MFSD6	0.428104	4.23e-18
RP11-479G22.8	DNAJC10	0.414423	5.91e-17
CTD-2510F5.4	DNAJC10	0.4052	3.28e-16
CTD-2510F5.4	PPP6C	0.556695	8.03e-32
CTD-2510F5.4	C3orf38	0.55944	3.49e-32
LINC01138	ZNF346	0.433942	1.32e-18
CTD-2510F5.4	ZNF346	0.49359	2.31e-24
CTD-2510F5.4	RBBP6	0.523141	1.16e-27
CTD-2510F5.4	PSME4	0.422364	1.3e-17
CTD-2510F5.4	MTPN	0.563784	9.21e-33
RP11-73M18.8	UBE2F	0.40809	1.93e-16
LINC01138	ZNF195	0.415102	5.2e-17
RP11-479G22.8	B4GALT5	0.441222	3e-19
CTD-2510F5.4	B4GALT5	0.47688	1.24e-22
CTD-2510F5.4	ADPGK	0.573122	4.9e-34
LINC01138	C9orf114	0.410987	1.13e-16
RP11-73M18.8	RABL6	0.448219	6.98e-20
CTD-2510F5.4	TRPC4AP	0.409186	1.57e-16
RP11-73M18.8	INAFM1	0.416359	4.1e-17
CTD-2510F5.4	ETNK1	0.402814	5.06e-16
LINC01138	NASP	0.406248	2.7e-16
CTD-2510F5.4	NASP	0.630092	8.96e-43
CTD-2510F5.4	SLC4A1AP	0.580322	4.78e-35
CTD-2510F5.4	DVL2	0.499521	5.34e-25
CTD-2510F5.4	PUS7	0.553237	2.27e-31
CTD-2510F5.4	TMEM69	0.464832	1.91e-21
RP11-73M18.8	GYS2	-0.419768	2.14e-17
CTD-2510F5.4	GTSE1	0.778896	2.22e-77
CTC-297N7.9	CYB5D2	0.401723	6.16e-16
CTD-2510F5.4	POLE2	0.46675	1.24e-21
CTD-2510F5.4	POLR2A	0.51238	2.01e-26
CTD-2510F5.4	DNAJC11	0.442693	2.22e-19
CTD-2510F5.4	GZF1	0.526755	4.35e-28
RP11-73M18.8	RANGRF	0.468517	8.36e-22
CTD-2510F5.4	KMT2A	0.491257	4.08e-24
CTD-2510F5.4	FZD6	0.433001	1.6e-18
RP11-73M18.8	COMMD7	0.424676	8.28e-18
LINC01138	COMMD7	0.405666	3.01e-16
CTD-2510F5.4	PBRM1	0.494806	1.72e-24
CTD-2510F5.4	SMC3	0.565106	6.11e-33
PRRT3-AS1	RIPK2	0.465416	1.68e-21
CTD-2510F5.4	TADA2A	0.436057	8.62e-19
CTD-2510F5.4	CSRNP2	0.402735	5.13e-16
RP11-73M18.8	RPS12	0.424991	7.79e-18
CTD-2510F5.4	NID1	0.444679	1.47e-19
RP11-479G22.8	HNF4G	0.425355	7.25e-18
CTD-2510F5.4	HS2ST1	0.547336	1.3e-30
PRRT3-AS1	FTL	0.493516	2.35e-24
CTD-2510F5.4	LRRC42	0.439025	4.71e-19
RP11-73M18.8	RPL31	0.495612	1.41e-24
CTD-2510F5.4	DFFA	0.458472	7.75e-21
RP11-73M18.8	ALDH9A1	-0.420418	1.89e-17
PRRT3-AS1	PUS1	0.466734	1.25e-21
RP11-73M18.8	PUS1	0.460575	4.89e-21
RP11-73M18.8	SSNA1	0.505085	1.31e-25
CTD-2510F5.4	COL6A3	0.403289	4.64e-16
CTD-2510F5.4	WDFY1	0.506325	9.58e-26
CTD-2510F5.4	FOPNL	0.401502	6.41e-16
CTD-2510F5.4	ZFP69	0.557372	6.54e-32
CTD-2510F5.4	XPR1	0.509227	4.55e-26
LINC01138	PIP5K1A	0.403191	4.72e-16
CTD-2510F5.4	PIP5K1A	0.496547	1.12e-24
CTD-2510F5.4	NAA35	0.565072	6.18e-33
RP11-479G22.8	ACTG1	0.474296	2.24e-22
CTD-2510F5.4	ACTG1	0.456325	1.24e-20
RP11-73M18.8	DGKZ	0.44693	9.16e-20
CTD-2510F5.4	DGKZ	0.564065	8.44e-33
CTD-2510F5.4	TXLNA	0.458087	8.43e-21
CTD-2510F5.4	RLIM	0.476762	1.27e-22
CTD-2510F5.4	ARF6	0.431782	2.04e-18
CTD-2510F5.4	RNF38	0.485721	1.55e-23
CTD-2510F5.4	ZBTB2	0.609324	2.2e-39
LINC01138	MGME1	0.408876	1.67e-16
CTD-2510F5.4	MGME1	0.644533	2.74e-45
CTD-2510F5.4	RBM25	0.502116	2.79e-25
CTD-2510F5.4	UBAP2	0.585099	9.89e-36
CTD-2510F5.4	RFC3	0.578483	8.71e-35
CTD-2510F5.4	FUT11	0.491292	4.05e-24
CTD-2510F5.4	ATP6V1A	0.42335	1.07e-17
CTD-2510F5.4	ASXL1	0.502986	2.24e-25
RP11-73M18.8	ANP32B	0.41457	5.75e-17
CTD-2510F5.4	ANP32B	0.490216	5.26e-24
CTD-2510F5.4	CNEP1R1	0.404367	3.81e-16
CTD-2510F5.4	RNF111	0.422901	1.17e-17
CTD-2510F5.4	PPIL1	0.412692	8.19e-17
RP11-479G22.8	SLC12A2	0.410766	1.17e-16
CTD-2510F5.4	TRAFD1	0.565291	5.77e-33
CTD-2510F5.4	XRCC5	0.580075	5.18e-35
RP11-479G22.8	PNMA1	0.416831	3.75e-17
RP11-73M18.8	PNMA1	0.437304	6.7e-19
CTD-2510F5.4	PNMA1	0.512383	2.01e-26
CTD-2510F5.4	BPTF	0.595191	3.25e-37
PRRT3-AS1	GEMIN6	0.462403	3.27e-21
CTD-2510F5.4	FCGR2A	0.429921	2.95e-18
CTD-2510F5.4	HDDC2	0.405943	2.86e-16
CTD-2510F5.4	COPB2	0.536124	3.24e-29
CTD-2510F5.4	LEMD3	0.549015	7.92e-31
CTD-2510F5.4	CAD	0.628366	1.75e-42
CTD-2510F5.4	ZWINT	0.797745	9.79e-84
RP11-73M18.8	CDPF1	0.441177	3.03e-19
CTD-2510F5.4	FAM21C	0.470538	5.29e-22
CTD-2510F5.4	DNAJC8	0.560844	2.27e-32
RP11-73M18.8	ZNF524	0.418656	2.65e-17
CTD-2510F5.4	C7orf60	0.661437	2.08e-48
CTD-2510F5.4	DHFR	0.463932	2.33e-21
CTD-2510F5.4	RBP4	-0.45167	3.36e-20
LINC01138	LYSMD1	0.495363	1.5e-24
CTD-2510F5.4	HMGB1	0.50816	5.99e-26
LINC01138	CCNF	0.409686	1.43e-16
CTD-2510F5.4	CCNF	0.74649	8.48e-68
CTD-2510F5.4	KDM5C	0.51419	1.25e-26
CTD-2510F5.4	ZSCAN30	0.457441	9.7e-21
CTD-2510F5.4	FAM111B	0.589831	2.02e-36
CTD-2510F5.4	ZC2HC1A	0.481582	4.12e-23
RP11-479G22.8	DEPDC1B	0.488001	8.96e-24
CTD-2510F5.4	DEPDC1B	0.42623	6.11e-18
CTD-2510F5.4	ATXN2L	0.601809	3.23e-38
CTD-2510F5.4	VPS35	0.460134	5.39e-21
RP11-479G22.8	TCF3	0.463258	2.71e-21
CTD-2510F5.4	TCF3	0.530852	1.41e-28
RP11-73M18.8	EVA1B	0.463119	2.79e-21
RP11-73M18.8	PIH1D1	0.448462	6.64e-20
CTD-2510F5.4	HPS3	0.448415	6.7e-20
CTD-2510F5.4	RBBP8	0.683469	8.55e-53
PRRT3-AS1	FARSB	0.408692	1.72e-16
CTD-2510F5.4	FARSB	0.473519	2.68e-22
LINC01138	STIP1	0.413937	6.48e-17
CTD-2510F5.4	STIP1	0.5578	5.75e-32
CTD-2510F5.4	MRE11A	0.560381	2.62e-32
RP11-479G22.8	BICC1	0.458942	7e-21
CTD-2510F5.4	CASP8	0.460242	5.26e-21
PRRT3-AS1	KARS	0.404471	3.74e-16
LINC01138	PSRC1	0.420396	1.9e-17
CTD-2510F5.4	PSRC1	0.590832	1.44e-36
RP11-324I22.4	PSRC1	0.401212	6.76e-16
CTD-2510F5.4	PHC3	0.461053	4.4e-21
CTD-2510F5.4	CASC3	0.472556	3.34e-22
CTD-2510F5.4	TMX1	0.51163	2.45e-26
CTD-2510F5.4	ZNF239	0.479938	6.07e-23
CTD-2510F5.4	BICD2	0.564733	6.86e-33
CTD-2510F5.4	CEBPZ	0.490044	5.48e-24
CTD-2510F5.4	ZBTB1	0.430396	2.69e-18
CTD-2510F5.4	TRMT61B	0.477588	1.05e-22
CTD-2510F5.4	CLIC4	0.43144	2.18e-18
CTD-2510F5.4	WBP5	0.441374	2.91e-19
CTD-2510F5.4	HAUS2	0.65119	1.71e-46
PRRT3-AS1	RPUSD1	0.411736	9.79e-17
CTD-2510F5.4	TMEM131	0.526034	5.3e-28
RP11-73M18.8	PELP1	0.514042	1.3e-26
CTD-2510F5.4	XRCC2	0.735966	5.39e-65
RP11-324I22.4	XRCC2	0.42006	2.02e-17
CTD-2510F5.4	OXSR1	0.540919	8.3e-30
CTD-2510F5.4	NPC1	0.465354	1.7e-21
CTD-2510F5.4	MED21	0.556889	7.57e-32
CTD-2510F5.4	MAP3K3	0.531386	1.22e-28
CTD-2510F5.4	HSF2	0.632808	3.09e-43
RP11-479G22.8	KLHL42	0.49596	1.29e-24
RP11-479G22.8	FAM117B	0.444896	1.4e-19
CTD-2510F5.4	RSF1	0.44557	1.22e-19
CTD-2510F5.4	ATP7A	0.639264	2.35e-44
CTD-2510F5.4	MMP14	0.434187	1.26e-18
CTD-2510F5.4	KDM5A	0.461389	4.09e-21
CTD-2510F5.4	OCRL	0.4122	8.98e-17
LINC01138	C12orf65	0.415912	4.46e-17
CTD-2510F5.4	C12orf65	0.527912	3.17e-28
RP11-324I22.4	C12orf65	0.420834	1.74e-17
PRRT3-AS1	C19orf48	0.408159	1.9e-16
RP11-73M18.8	C19orf48	0.4902	5.28e-24
LINC01138	RNASEH2A	0.443996	1.69e-19
CTD-2510F5.4	RNASEH2A	0.511734	2.38e-26
CTD-2510F5.4	RRM2	0.719512	7.17e-61
RP11-73M18.8	LSM7	0.488107	8.74e-24
RP11-73M18.8	MOB2	0.523634	1.02e-27
CTD-2510F5.4	MAPKAP1	0.454142	1.98e-20
CTD-2510F5.4	WDR12	0.496883	1.03e-24
CTD-2510F5.4	AGBL5	0.573108	4.92e-34
RP11-73M18.8	ACADM	-0.435245	1.02e-18
RP11-479G22.8	KIF3C	0.424001	9.45e-18
CTD-2510F5.4	KIF3C	0.457062	1.05e-20
CTD-2510F5.4	SH3GLB1	0.498886	6.25e-25
RP11-73M18.8	FAM207A	0.439888	3.95e-19
CTD-2510F5.4	HAUS3	0.565729	5.04e-33
RP11-479G22.8	PACS1	0.40546	3.12e-16
RP11-479G22.8	MTA2	0.44173	2.7e-19
CTD-2510F5.4	MTA2	0.615347	2.43e-40
CTD-2510F5.4	ZNF138	0.441329	2.94e-19
CTD-2510F5.4	DHX9	0.654528	4.14e-47
CTD-2510F5.4	DPP8	0.436303	8.21e-19
CTD-2510F5.4	ATN1	0.520211	2.55e-27
CTD-2510F5.4	TAF4	0.465401	1.68e-21
RP11-73M18.8	SARS2	0.409931	1.37e-16
CTD-2510F5.4	MYO9B	0.462858	2.96e-21
PRRT3-AS1	LSM10	0.438117	5.67e-19
RP11-479G22.8	STX6	0.402373	5.48e-16
CTD-2510F5.4	STX6	0.560284	2.7e-32
CTD-2510F5.4	NAT10	0.594891	3.6e-37
LINC01138	GGA3	0.413496	7.04e-17
CTD-2510F5.4	GGA3	0.553259	2.25e-31
PRRT3-AS1	GPATCH3	0.466477	1.32e-21
PRRT3-AS1	ACD	0.435796	9.09e-19
CTD-2510F5.4	ACD	0.439233	4.52e-19
LINC01138	DMAP1	0.431479	2.16e-18
CTD-2510F5.4	SLC30A6	0.519387	3.18e-27
CTD-2510F5.4	SF3B2	0.573471	4.38e-34
PRRT3-AS1	REXO4	0.458843	7.15e-21
RP11-73M18.8	REXO4	0.450688	4.14e-20
LINC01138	REXO4	0.41359	6.92e-17
CTD-2510F5.4	KCTD20	0.406877	2.41e-16
CTD-2510F5.4	MUS81	0.431867	2e-18
CTD-2510F5.4	GPN1	0.651279	1.65e-46
RP11-479G22.8	NFKBIZ	0.411059	1.11e-16
CTD-2510F5.4	ACAP2	0.521584	1.77e-27
CTD-2510F5.4	TMEM246	0.496099	1.25e-24
RP11-73M18.8	RPS15	0.462504	3.2e-21
CTD-2510F5.4	IL17RA	0.506486	9.2e-26
CTD-2510F5.4	BACH1	0.405149	3.31e-16
CTD-2510F5.4	YARS2	0.464767	1.94e-21
CTD-2510F5.4	SLC18B1	0.505779	1.1e-25
CTD-2510F5.4	PGK1	0.460732	4.73e-21
PRRT3-AS1	POLR2J	0.422419	1.28e-17
RP11-479G22.8	CYTH2	0.420754	1.77e-17
CTD-2510F5.4	NDC1	0.688166	8.84e-54
LINC01138	PABPC1L	0.4069	2.4e-16
CTD-2510F5.4	PSMD11	0.535705	3.64e-29
CTD-2510F5.4	C11orf58	0.450402	4.4e-20
RP11-324I22.4	IFT80	0.452574	2.77e-20
CTD-2510F5.4	APAF1	0.599518	7.23e-38
LINC01138	C2orf68	0.477923	9.71e-23
RP11-324I22.4	C2orf68	0.413561	6.96e-17
CTD-2510F5.4	CCDC163P	0.443267	1.97e-19
CTD-2510F5.4	DIP2B	0.530989	1.36e-28
CTD-2510F5.4	ELMO2	0.510429	3.34e-26
PRRT3-AS1	CKLF	0.614252	3.64e-40
RP11-73M18.8	CKLF	0.4067	2.49e-16
CTD-2510F5.4	PNRC2	0.415085	5.22e-17
CTD-2510F5.4	ATF2	0.471748	4.02e-22
CTD-2510F5.4	MKRN1	0.429593	3.15e-18
CTD-2510F5.4	XPO5	0.516522	6.79e-27
CTD-2510F5.4	ELF4	0.577565	1.17e-34
RP11-479G22.8	PKM	0.422023	1.39e-17
CTD-2510F5.4	PKM	0.487469	1.02e-23
CTD-2510F5.4	NCAPG2	0.826218	9.74e-95
CTD-2510F5.4	ALKBH1	0.489953	5.6e-24
PRRT3-AS1	PRPF31	0.458813	7.2e-21
RP11-73M18.8	PRPF31	0.489	7.05e-24
CTD-2510F5.4	NAA50	0.588982	2.69e-36
CTD-2510F5.4	CENPK	0.680907	2.89e-52
RP11-73M18.8	SNU13	0.521901	1.62e-27
CTD-2510F5.4	DNAJC13	0.587827	3.97e-36
PRRT3-AS1	POLR2L	0.417693	3.18e-17
CTD-2510F5.4	MED13L	0.488971	7.1e-24
CTD-2510F5.4	TNIK	0.464021	2.29e-21
CTD-2510F5.4	SPOPL	0.419926	2.08e-17
PRRT3-AS1	EIF2B4	0.404939	3.44e-16
RP11-479G22.8	ITGA3	0.424161	9.16e-18
CTD-2510F5.4	SNTB2	0.516383	7.05e-27
CTD-2510F5.4	PRKD3	0.625402	5.5e-42
CTD-2510F5.4	NVL	0.45405	2.02e-20
CTD-2510F5.4	TK1	0.610626	1.37e-39
CTD-2510F5.4	ZNF605	0.478103	9.31e-23
RP11-324I22.4	ZNF605	0.412955	7.79e-17
CTD-2510F5.4	ZFR	0.55506	1.31e-31
CTD-2510F5.4	ATG7	0.425595	6.92e-18
RP11-479G22.8	TNFRSF12A	0.444222	1.61e-19
CTD-2510F5.4	SNX3	0.444757	1.44e-19
CTD-2510F5.4	PSMD10	0.572053	6.89e-34
CTD-2510F5.4	NCAPD2	0.824416	5.53e-94
CTD-2510F5.4	NUP54	0.590675	1.52e-36
CTD-2510F5.4	CENPJ	0.590286	1.73e-36
CTD-2510F5.4	TLE3	0.440091	3.79e-19
CTD-2510F5.4	RTN3	0.471367	4.38e-22
RP11-73M18.8	MRPL53	0.466778	1.24e-21
LINC01138	MRPL53	0.490327	5.12e-24
RP11-479G22.8	UIMC1	0.479878	6.15e-23
CTD-2510F5.4	UIMC1	0.52354	1.04e-27
CTD-2510F5.4	HNRNPK	0.659358	5.15e-48
RP11-73M18.8	NAA38	0.40196	5.9e-16
RP11-324I22.4	C8orf44	0.452526	2.8e-20
CTD-2510F5.4	C17orf80	0.581797	2.95e-35
CTD-2510F5.4	HNRNPUL2	0.400405	7.81e-16
CTD-2510F5.4	UBE2A	0.434788	1.11e-18
LINC01138	RNF8	0.419181	2.39e-17
CTD-2510F5.4	RNF8	0.462388	3.28e-21
CTD-2510F5.4	ATP10D	0.417383	3.38e-17
RP11-479G22.8	TMEM5	0.406373	2.64e-16
CTD-2510F5.4	FBXL12	0.41885	2.55e-17
LINC01138	THEM4	0.510995	2.88e-26
CTD-2510F5.4	NUAK1	0.504529	1.51e-25
RP11-479G22.8	TGFBRAP1	0.447719	7.76e-20
CTD-2510F5.4	TGFBRAP1	0.494569	1.82e-24
RP11-73M18.8	AHSA1	0.495454	1.46e-24
CTD-2510F5.4	AHSA1	0.418881	2.54e-17
CTD-2510F5.4	PSMD5	0.520399	2.43e-27
RP11-479G22.8	SOX4	0.441152	3.05e-19
CTD-2510F5.4	PDCD6IP	0.475931	1.54e-22
CTD-2510F5.4	ARHGAP18	0.446558	9.9e-20
LINC01138	UBE2E1	0.459122	6.73e-21
CTD-2510F5.4	UBE2E1	0.582011	2.75e-35
CTD-2510F5.4	PATL1	0.559533	3.4e-32
CTD-2510F5.4	KIAA1524	0.833278	8.84e-98
CTD-2510F5.4	FBXO42	0.448707	6.3e-20
PRRT3-AS1	EIF3H	0.421848	1.43e-17
PRRT3-AS1	RRP12	0.456654	1.15e-20
CTD-2510F5.4	TXLNG	0.406574	2.55e-16
LINC01138	CNIH4	0.418487	2.73e-17
LINC01138	SF3B6	0.410242	1.29e-16
CTD-2510F5.4	QSER1	0.712149	4.04e-59
PRRT3-AS1	KLHDC4	0.410932	1.14e-16
RP11-73M18.8	KLHDC4	0.44182	2.65e-19
CTD-2510F5.4	UBR7	0.636026	8.62e-44
CTD-2510F5.4	G3BP2	0.414175	6.2e-17
CTD-2510F5.4	TIAL1	0.418801	2.58e-17
CTD-2510F5.4	INVS	0.407495	2.15e-16
CTD-2510F5.4	TRMT10B	0.434834	1.1e-18
PRRT3-AS1	TCEB2	0.400644	7.48e-16
CTD-2510F5.4	SPTLC2	0.454888	1.69e-20
CTD-2510F5.4	UBP1	0.430424	2.67e-18
CTD-2510F5.4	STRAP	0.476211	1.44e-22
CTD-2510F5.4	COG1	0.49798	7.83e-25
CTD-2510F5.4	AMBP	-0.402901	4.98e-16
CTD-2510F5.4	RNF31	0.407282	2.24e-16
CTD-2510F5.4	IKBIP	0.551468	3.84e-31
CTD-2510F5.4	EXOC6	0.419441	2.28e-17
CTD-2510F5.4	ASPM	0.66615	2.57e-49
CTD-2510F5.4	ZC3HAV1	0.426609	5.67e-18
CTD-2510F5.4	ZFP64	0.540339	9.79e-30
CTD-2510F5.4	FAM208A	0.617433	1.12e-40
CTD-2510F5.4	PRIM1	0.616172	1.79e-40
CTD-2510F5.4	SYNJ2	0.43087	2.44e-18
CTD-2510F5.4	PAQR4	0.509253	4.52e-26
CTD-2510F5.4	TSC1	0.489922	5.64e-24
RP11-324I22.4	TSC1	0.432504	1.76e-18
CTD-2510F5.4	CCNT1	0.507233	7.6e-26
CTD-2510F5.4	SMCHD1	0.536317	3.07e-29
RP11-479G22.8	ZDHHC13	0.434353	1.22e-18
CTD-2510F5.4	ZDHHC13	0.519955	2.73e-27
RP11-479G22.8	BAK1	0.400867	7.19e-16
CTD-2510F5.4	BAK1	0.465771	1.55e-21
CTC-297N7.9	BAK1	-0.417976	3.02e-17
CTD-2510F5.4	NUP35	0.479603	6.56e-23
PRRT3-AS1	PUF60	0.486245	1.37e-23
LINC01138	HNRNPA3	0.485087	1.8e-23
CTD-2510F5.4	HNRNPA3	0.640501	1.42e-44
PRRT3-AS1	CDC20	0.401508	6.4e-16
CTD-2510F5.4	CDC20	0.702167	7.84e-57
RP11-73M18.8	CINP	0.552187	3.1e-31
RP11-479G22.8	KLHL29	0.470526	5.31e-22
CTD-2510F5.4	HSPA13	0.537179	2.4e-29
CTD-2510F5.4	KIAA0100	0.42463	8.36e-18
RP11-479G22.8	RNF145	0.488971	7.1e-24
CTD-2510F5.4	RNF145	0.475618	1.66e-22
CTD-2510F5.4	C21orf91	0.448415	6.7e-20
RP11-479G22.8	ZSWIM6	0.43604	8.65e-19
CTD-2510F5.4	PPIP5K2	0.44009	3.79e-19
CTD-2510F5.4	LRRC40	0.407916	1.99e-16
CTD-2510F5.4	C5orf22	0.537848	1.99e-29
CTD-2510F5.4	CDK19	0.577679	1.13e-34
CTD-2510F5.4	MAX	0.41656	3.95e-17
CTD-2510F5.4	ANKMY2	0.441863	2.63e-19
LINC01138	KAT2A	0.415055	5.25e-17
RP11-324I22.4	KAT2A	0.466058	1.45e-21
RP11-479G22.8	PLXNA3	0.45922	6.58e-21
CTD-2510F5.4	CCT6A	0.563129	1.13e-32
CTD-2510F5.4	IFNGR2	0.410485	1.24e-16
CTD-2510F5.4	MCM6	0.748539	2.33e-68
CTD-2510F5.4	GALNS	0.431135	2.32e-18
CTD-2510F5.4	NFATC2	0.432872	1.64e-18
CTD-2510F5.4	MCM7	0.479424	6.84e-23
PRRT3-AS1	ATP5J2	0.430163	2.81e-18
CTD-2510F5.4	TTI1	0.618418	7.75e-41
CTD-2510F5.4	NME7	0.531506	1.18e-28
CTD-2510F5.4	TFAP4	0.437156	6.9e-19
RP11-324I22.4	TFAP4	0.437604	6.3e-19
LINC01138	TRAIP	0.501576	3.19e-25
CTD-2510F5.4	TRAIP	0.609559	2.02e-39
CTD-2510F5.4	SNRNP200	0.647246	8.93e-46
CTD-2510F5.4	KIF4A	0.839297	1.73e-100
CTD-2510F5.4	ZBED5	0.464621	2e-21
RP11-479G22.8	HNRNPUL1	0.42174	1.46e-17
CTD-2510F5.4	HNRNPUL1	0.57436	3.3e-34
CTD-2510F5.4	NOLC1	0.490134	5.36e-24
CTD-2510F5.4	TACC3	0.692519	1.04e-54
RP11-479G22.8	ARNT2	0.404129	3.98e-16
CTD-2510F5.4	ARNT2	0.443637	1.82e-19
CTD-2510F5.4	SP4	0.512597	1.9e-26
CTD-2510F5.4	LRRC16A	0.414998	5.31e-17
CTD-2510F5.4	DDX23	0.681108	2.63e-52
RP11-479G22.8	KIFC3	0.42318	1.11e-17
RP11-73M18.8	RPS23	0.417905	3.06e-17
CTD-2510F5.4	DDX55	0.603165	2e-38
CTD-2510F5.4	OPN1SW	0.470105	5.84e-22
RP11-479G22.8	GAS2L3	0.417752	3.15e-17
CTD-2510F5.4	GAS2L3	0.659429	5e-48
RP11-479G22.8	PLCB3	0.447808	7.62e-20
CTD-2510F5.4	PLCB3	0.52294	1.23e-27
RP11-479G22.8	CD58	0.484189	2.23e-23
PRRT3-AS1	QARS	0.450855	4e-20
RP11-73M18.8	QARS	0.438744	4.99e-19
RP11-479G22.8	RAPGEF5	0.404873	3.48e-16
CTD-2510F5.4	TSG101	0.408233	1.88e-16
CTD-2510F5.4	PRPS1	0.421046	1.67e-17
RP11-73M18.8	AKAP8L	0.474574	2.11e-22
LINC01138	AKAP8L	0.440528	3.46e-19
CTD-2510F5.4	IMMT	0.437136	6.93e-19
CTD-2510F5.4	PRR11	0.928026	1.3e-161
CTD-2510F5.4	TTF2	0.707772	4.18e-58
CTD-2510F5.4	ECD	0.471739	4.03e-22
LINC01138	SRSF1	0.464416	2.09e-21
CTD-2510F5.4	SRSF1	0.650245	2.55e-46
CTD-2510F5.4	SLC44A1	0.447699	7.79e-20
CTD-2510F5.4	CREBBP	0.472637	3.28e-22
CTD-2510F5.4	CCNI	0.419849	2.11e-17
RP11-324I22.4	ZNF691	0.420133	2e-17
CTD-2510F5.4	CLASP1	0.43269	1.7e-18
CTD-2510F5.4	TASP1	0.416101	4.31e-17
LINC01138	POLR3C	0.462141	3.47e-21
CTD-2510F5.4	POLR3C	0.453152	2.45e-20
CTD-2510F5.4	GPATCH8	0.555006	1.34e-31
CTD-2510F5.4	ACTN1	0.403407	4.54e-16
CTD-2510F5.4	CIAO1	0.508314	5.76e-26
LINC01138	EIF2B5	0.440772	3.29e-19
CTD-2510F5.4	EIF2B5	0.477506	1.07e-22
RP11-324I22.4	EIF2B5	0.428489	3.92e-18
CTD-2510F5.4	RUBCN	0.579871	5.54e-35
CTD-2510F5.4	MBD2	0.480312	5.56e-23
CTD-2510F5.4	SEMA4C	0.438896	4.84e-19
CTD-2510F5.4	ANKRD40	0.54546	2.24e-30
PRRT3-AS1	EIF3B	0.582741	2.16e-35
RP11-73M18.8	EIF3B	0.430524	2.62e-18
CTD-2510F5.4	DHX35	0.427761	4.52e-18
LINC01138	POLD1	0.400366	7.87e-16
CTD-2510F5.4	POLD1	0.67	4.55e-50
CTD-2510F5.4	GSPT1	0.476051	1.5e-22
RP11-73M18.8	LENG1	0.430598	2.58e-18
CTD-2510F5.4	ZW10	0.535748	3.6e-29
RP11-479G22.8	SMAD5	0.414147	6.23e-17
RP11-73M18.8	MYO1B	-0.445806	1.16e-19
CTD-2510F5.4	TFDP2	0.426256	6.08e-18
CTD-2510F5.4	QSOX2	0.481181	4.53e-23
CTD-2510F5.4	ARPP19	0.426614	5.67e-18
PRRT3-AS1	NDUFB9	0.458209	8.21e-21
CTD-2510F5.4	SCML2	0.441661	2.74e-19
LINC01138	MXD3	0.416806	3.77e-17
CTD-2510F5.4	MXD3	0.401146	6.84e-16
CTD-2510F5.4	APPBP2	0.589437	2.31e-36
CTD-2510F5.4	FUS	0.594009	4.87e-37
RP11-479G22.8	MFSD10	0.466534	1.31e-21
CTD-2510F5.4	ARID1B	0.58121	3.57e-35
RP11-73M18.8	SNRPB	0.524889	7.24e-28
LINC01138	SNRPB	0.474665	2.06e-22
CTD-2510F5.4	SNRPB	0.470257	5.64e-22
CTD-2510F5.4	CUL3	0.481592	4.12e-23
CTD-2510F5.4	ANKRD13B	0.426438	5.87e-18
CTD-2510F5.4	PPP1CB	0.585406	8.93e-36
RP11-479G22.8	YWHAH	0.424294	8.92e-18
CTD-2510F5.4	YWHAH	0.525592	5.98e-28
PRRT3-AS1	SRM	0.545389	2.29e-30
CTC-297N7.9	KLKB1	0.447844	7.56e-20
RP11-479G22.8	CYB561D1	0.432437	1.79e-18
CTD-2510F5.4	RINT1	0.405274	3.23e-16
CTD-2510F5.4	AP3M1	0.53398	5.91e-29
RP11-479G22.8	HKDC1	0.425855	6.58e-18
CTD-2510F5.4	MSL3	0.451749	3.3e-20
LINC01138	ZNF589	0.412549	8.41e-17
PRRT3-AS1	RPS20	0.514493	1.16e-26
RP11-73M18.8	RPS20	0.492089	3.33e-24
CTD-2510F5.4	SBNO1	0.538948	1.46e-29
CTD-2510F5.4	FANCF	0.449433	5.41e-20
CTD-2510F5.4	RP11-345J4.5	0.415962	4.42e-17
CTD-2510F5.4	TOP3A	0.520856	2.15e-27
LINC01138	CCDC59	0.41064	1.2e-16
CTD-2510F5.4	CCDC59	0.47653	1.34e-22
PRRT3-AS1	PA2G4	0.460262	5.24e-21
RP11-73M18.8	PA2G4	0.407757	2.05e-16
CTD-2510F5.4	PA2G4	0.429262	3.36e-18
CTD-2510F5.4	USP48	0.571307	8.73e-34
LINC01138	PIAS4	0.414512	5.82e-17
CTD-2510F5.4	PIAS4	0.414527	5.8e-17
CTD-2510F5.4	PRR14	0.405146	3.31e-16
CTD-2510F5.4	FRYL	0.426588	5.7e-18
PRRT3-AS1	MAN1B1	0.412847	7.95e-17
RP11-73M18.8	MAN1B1	0.407918	1.99e-16
CTD-2510F5.4	PLK4	0.750007	9.13e-69
CTD-2510F5.4	PXN	0.494349	1.92e-24
CTD-2510F5.4	TUBA1A	0.403044	4.85e-16
CTD-2510F5.4	SCAF4	0.471466	4.29e-22
CTD-2510F5.4	CKAP4	0.472749	3.2e-22
RP11-73M18.8	DYNLL1	0.448211	7e-20
CTD-2510F5.4	UVRAG	0.531568	1.16e-28
CTD-2510F5.4	ETV5	0.462858	2.96e-21
CTD-2510F5.4	NAA15	0.57737	1.25e-34
CTD-2510F5.4	SETD1B	0.434818	1.11e-18
CTD-2510F5.4	LDOC1L	0.405333	3.2e-16
RP11-73M18.8	HM13	0.410216	1.3e-16
CTD-2510F5.4	NAA25	0.54609	1.86e-30
CTD-2510F5.4	NEIL3	0.5534	2.16e-31
RP11-324I22.4	NEIL3	0.407978	1.97e-16
RP11-73M18.8	RANBP1	0.459368	6.37e-21
CTD-2510F5.4	ZNF343	0.441741	2.7e-19
PRRT3-AS1	COA4	0.460527	4.94e-21
CTD-2510F5.4	RAP1A	0.438382	5.38e-19
CTD-2510F5.4	LMO4	0.461564	3.94e-21
CTD-2510F5.4	NAP1L1	0.506686	8.74e-26
CTD-2510F5.4	ZNF639	0.632092	4.09e-43
CTD-2510F5.4	CTTN	0.41386	6.58e-17
CTD-2510F5.4	PDE7A	0.457767	9.04e-21
CTD-2510F5.4	SMAD4	0.460077	5.46e-21
RP11-479G22.8	ARF3	0.436696	7.58e-19
CTD-2510F5.4	ARF3	0.482494	3.33e-23
CTD-2510F5.4	SMC6	0.423363	1.07e-17
CTD-2510F5.4	PDCL3	0.463337	2.66e-21
CTD-2510F5.4	PIK3C2A	0.429355	3.3e-18
CTD-2510F5.4	HNRNPH1	0.518388	4.14e-27
CTD-2510F5.4	SPTY2D1	0.563669	9.54e-33
CTD-2510F5.4	EIF2B1	0.546875	1.48e-30
RP11-324I22.4	EIF2B1	0.432925	1.62e-18
CTD-2510F5.4	SNX27	0.447947	7.4e-20
CTD-2510F5.4	MKI67	0.79737	1.33e-83
CTD-2510F5.4	CCDC127	0.44894	6e-20
CTD-2510F5.4	C18orf25	0.567427	2.96e-33
RP11-479G22.8	SH3RF1	0.411095	1.1e-16
CTD-2510F5.4	CD276	0.483867	2.4e-23
CTD-2510F5.4	CPSF7	0.439315	4.44e-19
RP11-73M18.8	FBXL6	0.439871	3.96e-19
PRRT3-AS1	CPSF4	0.429468	3.23e-18
RP11-73M18.8	CPSF4	0.437089	7e-19
CTD-2510F5.4	TRIM32	0.623635	1.08e-41
CTD-2510F5.4	ANAPC5	0.600282	5.53e-38
CTD-2510F5.4	ZSCAN25	0.579045	7.26e-35
RP11-73M18.8	BAX	0.52204	1.56e-27
CTD-2510F5.4	MSR1	0.407822	2.02e-16
CTD-2510F5.4	WNK1	0.44521	1.31e-19
CTD-2510F5.4	POLR1B	0.442841	2.15e-19
LINC01138	COMMD3	0.405742	2.97e-16
RP11-324I22.4	COMMD3	0.41468	5.63e-17
CTD-2510F5.4	FNBP4	0.415016	5.29e-17
CTD-2510F5.4	GPX8	0.405904	2.88e-16
RP11-479G22.8	STX3	0.40013	8.21e-16
CTD-2510F5.4	GAPVD1	0.568385	2.2e-33
LINC01138	CDC25C	0.458672	7.42e-21
CTD-2510F5.4	CDC25C	0.556752	7.89e-32
CTD-2510F5.4	FCGR1A	0.402941	4.94e-16
CTD-2510F5.4	ZNF84	0.472144	3.67e-22
RP11-479G22.8	MCRS1	0.404775	3.54e-16
RP11-73M18.8	MCRS1	0.47652	1.34e-22
LINC01138	MCRS1	0.461393	4.09e-21
CTD-2510F5.4	MCRS1	0.465961	1.48e-21
CTD-2510F5.4	MAD2L1	0.753754	8.15e-70
PRRT3-AS1	NME1	0.56517	5.99e-33
RP11-73M18.8	NME1	0.470825	4.96e-22
LINC01138	ESPL1	0.40672	2.48e-16
CTD-2510F5.4	ESPL1	0.58217	2.61e-35
CTD-2510F5.4	ZBTB11	0.529137	2.27e-28
CTD-2510F5.4	DDX46	0.561114	2.09e-32
CTD-2510F5.4	RABGAP1	0.481095	4.63e-23
CTD-2510F5.4	MED14	0.580136	5.08e-35
LINC01138	E2F6	0.463604	2.51e-21
CTD-2510F5.4	E2F6	0.654215	4.73e-47
RP11-324I22.4	E2F6	0.469056	7.4e-22
CTD-2510F5.4	PPAT	0.587213	4.88e-36
RP11-73M18.8	IER5L	0.483647	2.53e-23
CTD-2510F5.4	HELLS	0.638852	2.77e-44
CTD-2510F5.4	PM20D2	0.467513	1.05e-21
LINC01138	POGZ	0.47776	1.01e-22
CTD-2510F5.4	YWHAQ	0.681638	2.05e-52
CTD-2510F5.4	REV1	0.508519	5.46e-26
CTD-2510F5.4	HNRNPF	0.537012	2.52e-29
RP11-479G22.8	CCDC6	0.413576	6.94e-17
CTD-2510F5.4	CCDC6	0.548203	1.01e-30
CTD-2510F5.4	NPEPPS	0.558159	5.16e-32
CTD-2510F5.4	AKAP10	0.468225	8.93e-22
RP11-324I22.4	CCDC174	0.411945	9.42e-17
CTD-2510F5.4	DONSON	0.55648	8.57e-32
CTD-2510F5.4	XPOT	0.483433	2.67e-23
CTD-2510F5.4	HNRNPH3	0.634141	1.82e-43
CTD-2510F5.4	TTC9C	0.529754	1.91e-28
CTD-2510F5.4	PROSER1	0.594849	3.65e-37
RP11-73M18.8	STK25	0.443875	1.73e-19
LINC01138	STK25	0.406071	2.79e-16
CTD-2510F5.4	STK25	0.443138	2.02e-19
RP11-324I22.4	STK25	0.424424	8.7e-18
CTD-2510F5.4	TPR	0.556146	9.48e-32
RP11-73M18.8	EIF4E2	0.482822	3.08e-23
CTD-2510F5.4	CHSY1	0.446294	1.05e-19
CTD-2510F5.4	FIGNL1	0.570323	1.19e-33
PRRT3-AS1	NT5C	0.468291	8.8e-22
RP11-73M18.8	NT5C	0.459672	5.96e-21
CTD-2510F5.4	ST8SIA4	0.404944	3.43e-16
CTD-2510F5.4	MKRN2	0.492878	2.75e-24
CTD-2510F5.4	PRMT2	0.411227	1.08e-16
RP11-479G22.8	ANKRD13D	0.42751	4.75e-18
RP11-73M18.8	ANKRD13D	0.487455	1.02e-23
LINC01138	ANKRD13D	0.43037	2.7e-18
CTD-2510F5.4	POP1	0.530871	1.4e-28
CTD-2510F5.4	CDC7	0.697923	6.89e-56
CTD-2510F5.4	CXorf56	0.513383	1.55e-26
RP11-479G22.8	MAP4K3	0.407979	1.97e-16
CTD-2510F5.4	RAD51C	0.567625	2.79e-33
CTD-2510F5.4	USP14	0.530016	1.78e-28
RP11-479G22.8	PARP8	0.405837	2.92e-16
RP11-324I22.4	TRIM52	0.429205	3.4e-18
LINC01138	BLM	0.44434	1.57e-19
CTD-2510F5.4	BLM	0.583561	1.65e-35
CTD-2510F5.4	NOM1	0.452499	2.82e-20
CTD-2510F5.4	EED	0.461359	4.12e-21
CTD-2510F5.4	MACF1	0.406994	2.36e-16
CTD-2510F5.4	BTN2A1	0.463614	2.5e-21
CTD-2510F5.4	ZNF236	0.492746	2.84e-24
PRRT3-AS1	BRMS1	0.438798	4.94e-19
CTD-2510F5.4	KIAA0895	0.407579	2.12e-16
CTD-2510F5.4	ALS2	0.415848	4.52e-17
CTD-2510F5.4	ACTR8	0.48241	3.39e-23
CTD-2510F5.4	STT3A	0.429192	3.41e-18
PRRT3-AS1	LYPLA2	0.427212	5.04e-18
CTD-2510F5.4	XPNPEP1	0.48786	9.27e-24
CTD-2510F5.4	LUZP1	0.471758	4.01e-22
CTD-2510F5.4	QRICH1	0.559743	3.19e-32
CTD-2510F5.4	SUN1	0.425682	6.8e-18
LINC01138	HJURP	0.47468	2.05e-22
CTD-2510F5.4	HJURP	0.748491	2.4e-68
RP11-324I22.4	HJURP	0.485511	1.63e-23
CTD-2510F5.4	SMC4	0.720747	3.6e-61
PRRT3-AS1	RPL12	0.435107	1.04e-18
RP11-73M18.8	RPL12	0.504474	1.53e-25
CTD-2510F5.4	HNRNPC	0.559551	3.38e-32
CTD-2510F5.4	GTPBP3	0.438244	5.53e-19
CTD-2510F5.4	ZNF646	0.500501	4.18e-25
RP11-479G22.8	MPZL1	0.493694	2.25e-24
LINC01138	MPZL1	0.450372	4.43e-20
CTD-2510F5.4	MPZL1	0.520631	2.28e-27
CTC-297N7.9	MPZL1	-0.400514	7.66e-16
RP11-479G22.8	NRF1	0.436505	7.88e-19
CTD-2510F5.4	NRF1	0.55424	1.68e-31
PRRT3-AS1	ROMO1	0.435788	9.11e-19
RP11-73M18.8	ROMO1	0.457141	1.04e-20
RP11-479G22.8	LRP10	0.401017	7e-16
CTD-2510F5.4	FCHSD2	0.424594	8.42e-18
CTD-2510F5.4	CDC42EP4	0.465702	1.57e-21
PRRT3-AS1	MYBL2	0.40954	1.47e-16
LINC01138	MYBL2	0.411599	1e-16
CTD-2510F5.4	MYBL2	0.592271	8.83e-37
CTD-2510F5.4	EZR	0.42299	1.15e-17
CTD-2510F5.4	DIMT1	0.43639	8.06e-19
RP11-479G22.8	CTTNBP2NL	0.448241	6.95e-20
CTD-2510F5.4	FTSJ3	0.467366	1.08e-21
RP11-479G22.8	NIPA1	0.427032	5.22e-18
CTD-2510F5.4	NIPA1	0.408127	1.91e-16
CTD-2510F5.4	MED19	0.410949	1.13e-16
CTD-2510F5.4	ARMC8	0.594935	3.54e-37
RP11-73M18.8	C14orf2	0.46	5.55e-21
CTD-2510F5.4	TUBB6	0.40258	5.28e-16
CTD-2510F5.4	WDR6	0.427889	4.41e-18
CTD-2510F5.4	PHRF1	0.476048	1.5e-22
CTD-2510F5.4	LIMS1	0.588837	2.83e-36
CTD-2510F5.4	TRMT13	0.425422	7.16e-18
CTD-2510F5.4	SRPK1	0.424734	8.19e-18
CTD-2510F5.4	TMEM39B	0.566307	4.21e-33
RP11-479G22.8	TEAD2	0.439394	4.37e-19
CTD-2510F5.4	PDCL	0.645325	1.98e-45
LINC01138	H2AFZ	0.453754	2.15e-20
CTD-2510F5.4	H2AFZ	0.664335	5.78e-49
LINC01138	ACBD6	0.459243	6.55e-21
CTD-2510F5.4	INTS8	0.534593	4.98e-29
CTD-2510F5.4	BMS1	0.570114	1.27e-33
RP11-479G22.8	USB1	0.401364	6.57e-16
PRRT3-AS1	RPL35	0.540285	9.95e-30
RP11-73M18.8	RPL35	0.528249	2.89e-28
CTD-2510F5.4	ETV3	0.414748	5.56e-17
CTD-2510F5.4	CDH24	0.427823	4.47e-18
CTD-2510F5.4	SLC9A6	0.508562	5.4e-26
CTD-2510F5.4	ACIN1	0.532416	9.15e-29
CTD-2510F5.4	SRRM1	0.543449	4.01e-30
CTD-2510F5.4	NKIRAS2	0.501538	3.22e-25
RP11-324I22.4	NKIRAS2	0.445494	1.24e-19
RP11-479G22.8	PTGFRN	0.426777	5.49e-18
CTD-2510F5.4	RNF4	0.57699	1.41e-34
RP11-73M18.8	IFT43	0.408892	1.66e-16
RP11-73M18.8	PSMD13	0.442406	2.35e-19
PRRT3-AS1	CDKN2AIPNL	0.499071	5.97e-25
CTD-2510F5.4	HINFP	0.491178	4.16e-24
RP11-324I22.4	COA5	0.483212	2.81e-23
CTD-2510F5.4	CERS6	0.527707	3.36e-28
RP11-73M18.8	TRMT2A	0.430736	2.51e-18
CTD-2510F5.4	TDG	0.546401	1.7e-30
CTD-2510F5.4	ABL1	0.527659	3.4e-28
CTD-2510F5.4	LRIG3	0.547204	1.35e-30
CTD-2510F5.4	FAM111A	0.524378	8.31e-28
CTD-2510F5.4	MEN1	0.418777	2.59e-17
PRRT3-AS1	CKS2	0.402255	5.6e-16
CTD-2510F5.4	CKS2	0.598217	1.14e-37
LINC01138	MITD1	0.479682	6.44e-23
CTD-2510F5.4	MITD1	0.463575	2.52e-21
RP11-324I22.4	MITD1	0.476469	1.36e-22
CTD-2510F5.4	PPRC1	0.425707	6.77e-18
CTD-2510F5.4	MTRF1L	0.416957	3.66e-17
CTD-2510F5.4	SMU1	0.530639	1.5e-28
CTD-2510F5.4	MMGT1	0.436472	7.93e-19
RP11-479G22.8	ZSWIM4	0.498259	7.31e-25
PRRT3-AS1	PPIH	0.413078	7.62e-17
LINC01138	PPIH	0.434141	1.27e-18
CTD-2510F5.4	PPIH	0.477373	1.1e-22
CTD-2510F5.4	MAGOH	0.4471	8.84e-20
CTD-2510F5.4	BCOR	0.586063	7.17e-36
RP11-479G22.8	LGALS9	0.422327	1.31e-17
CTD-2510F5.4	CNOT10	0.524048	9.09e-28
LINC01138	KIF2C	0.405116	3.33e-16
CTD-2510F5.4	KIF2C	0.78549	1.57e-79
CTD-2510F5.4	TEX10	0.586401	6.41e-36
CTD-2510F5.4	LSG1	0.595404	3.02e-37
CTD-2510F5.4	KIAA0101	0.635707	9.78e-44
RP11-479G22.8	KIAA1522	0.438292	5.47e-19
PRRT3-AS1	B9D1	0.457124	1.04e-20
CTD-2510F5.4	THOC2	0.616504	1.58e-40
CTD-2510F5.4	NARS	0.49981	4.97e-25
CTD-2510F5.4	AGTPBP1	0.448064	7.22e-20
LINC01138	FANCI	0.434828	1.11e-18
CTD-2510F5.4	FANCI	0.736804	3.26e-65
PRRT3-AS1	MRPL11	0.421401	1.56e-17
CTD-2510F5.4	PRKAA1	0.426644	5.63e-18
RP11-479G22.8	ANXA2	0.439789	4.03e-19
CTD-2510F5.4	MON2	0.438258	5.51e-19
CTD-2510F5.4	NCKAP5L	0.480874	4.87e-23
CTD-2510F5.4	RIF1	0.577081	1.37e-34
CTD-2510F5.4	QTRTD1	0.58189	2.86e-35
CTD-2510F5.4	TM9SF4	0.456673	1.15e-20
CTD-2510F5.4	ICE1	0.577728	1.11e-34
CTD-2510F5.4	CCDC97	0.473436	2.73e-22
PRRT3-AS1	RFT1	0.43736	6.62e-19
CTD-2510F5.4	KBTBD4	0.448947	5.99e-20
PRRT3-AS1	MRPS15	0.430661	2.55e-18
CTD-2510F5.4	TCTN2	0.456215	1.27e-20
PRRT3-AS1	SLC26A6	0.471791	3.98e-22
CTD-2510F5.4	MSL2	0.509025	4.8e-26
CTD-2510F5.4	CRNKL1	0.417457	3.33e-17
LINC01138	WDR53	0.428741	3.73e-18
CTD-2510F5.4	WDR53	0.540881	8.39e-30
RP11-324I22.4	WDR53	0.434898	1.09e-18
CTD-2510F5.4	MIB1	0.481191	4.52e-23
CTD-2510F5.4	DDX42	0.508837	5.03e-26
PRRT3-AS1	EXOSC5	0.441133	3.06e-19
CTD-2510F5.4	POFUT2	0.420359	1.91e-17
RP11-73M18.8	COPS7B	0.431633	2.1e-18
LINC01138	COPS7B	0.470581	5.24e-22
CTD-2510F5.4	COPS7B	0.518251	4.3e-27
RP11-324I22.4	COPS7B	0.461901	3.65e-21
RP11-73M18.8	PCBP4	0.513902	1.35e-26
PRRT3-AS1	DUS2	0.41362	6.88e-17
RP11-479G22.8	WSB2	0.40241	5.44e-16
CTD-2510F5.4	WSB2	0.426151	6.21e-18
CTD-2510F5.4	TLN1	0.406156	2.75e-16
CTD-2510F5.4	TTC21B	0.441134	3.06e-19
CTD-2510F5.4	ARL13B	0.579813	5.65e-35
PRRT3-AS1	NPRL2	0.462538	3.17e-21
CTD-2510F5.4	HBS1L	0.421395	1.57e-17
RP11-479G22.8	C5orf30	0.487898	9.19e-24
CTD-2510F5.4	DCBLD2	0.505909	1.07e-25
CTD-2510F5.4	FBXW8	0.4618	3.74e-21
CTD-2510F5.4	CASP8AP2	0.578345	9.11e-35
CTD-2510F5.4	B3GNT9	0.42722	5.03e-18
CTD-2510F5.4	SWAP70	0.553966	1.82e-31
CTD-2510F5.4	PPM1D	0.580353	4.73e-35
PRRT3-AS1	MRPL28	0.40859	1.76e-16
CTD-2510F5.4	LRRC59	0.527831	3.24e-28
CTD-2510F5.4	NUP205	0.77937	1.57e-77
CTD-2510F5.4	YLPM1	0.557213	6.87e-32
CTD-2510F5.4	NRAS	0.614292	3.59e-40
LINC01138	RFC4	0.497671	8.46e-25
CTD-2510F5.4	RFC4	0.630908	6.51e-43
CTD-2510F5.4	FMNL3	0.447782	7.66e-20
CTD-2510F5.4	C19orf68	0.417078	3.58e-17
CTD-2510F5.4	PRRC2C	0.538438	1.68e-29
PRRT3-AS1	PTDSS1	0.457377	9.84e-21
RP11-479G22.8	AGRN	0.407598	2.11e-16
CTD-2510F5.4	ARMCX6	0.476039	1.5e-22
CTD-2510F5.4	PHACTR4	0.519806	2.84e-27
CTD-2510F5.4	KANSL2	0.54412	3.3e-30
RP11-73M18.8	TRABD	0.466588	1.29e-21
CTD-2510F5.4	MBTD1	0.405829	2.92e-16
LINC01138	COPZ1	0.417152	3.53e-17
RP11-73M18.8	RPP30	0.41822	2.88e-17
LINC01138	RPP30	0.406398	2.63e-16
CTD-2510F5.4	RPP30	0.464348	2.13e-21
RP11-73M18.8	TRMT1	0.456703	1.14e-20
CTD-2510F5.4	CASC5	0.406879	2.41e-16
CTD-2510F5.4	UHRF1	0.733842	1.91e-64
CTD-2510F5.4	RPA2	0.523681	1e-27
CTD-2510F5.4	BOD1L1	0.430347	2.71e-18
CTD-2510F5.4	KDM1A	0.583041	1.96e-35
CTD-2510F5.4	ATXN2	0.457169	1.03e-20
RP11-73M18.8	RPS13	0.443826	1.75e-19
LINC01138	SUV39H2	0.413461	7.09e-17
CTD-2510F5.4	SUV39H2	0.702631	6.17e-57
CTD-2510F5.4	CHAF1B	0.648675	4.92e-46
CTD-2510F5.4	EXT2	0.578354	9.08e-35
CTD-2510F5.4	BCL10	0.539191	1.36e-29
RP11-73M18.8	RPL36	0.45476	1.73e-20
CTD-2510F5.4	EIF1AD	0.451934	3.18e-20
CTD-2510F5.4	ABCC5	0.516609	6.64e-27
CTD-2510F5.4	AKIRIN1	0.490252	5.21e-24
LINC01138	ANKZF1	0.537501	2.2e-29
RP11-324I22.4	ANKZF1	0.414852	5.45e-17
CTD-2510F5.4	SENP5	0.48546	1.65e-23
CTD-2510F5.4	POLA1	0.741218	2.24e-66
RP11-73M18.8	IRF3	0.45456	1.81e-20
LINC01138	IRF3	0.438811	4.92e-19
CTD-2510F5.4	ITPR3	0.45477	1.73e-20
RP11-479G22.8	PRDM4	0.406495	2.58e-16
CTD-2510F5.4	PRDM4	0.565408	5.57e-33
RP11-73M18.8	SMUG1	0.408208	1.89e-16
LINC01138	SMUG1	0.402382	5.47e-16
CTD-2510F5.4	TRIP13	0.757985	5.05e-71
CTD-2510F5.4	PRR14L	0.483573	2.58e-23
CTD-2510F5.4	EEF2K	0.502094	2.8e-25
CTD-2510F5.4	TAF6	0.692121	1.26e-54
CTD-2510F5.4	RSBN1L	0.484488	2.08e-23
LINC01138	ANP32A	0.408561	1.77e-16
CTD-2510F5.4	AP2B1	0.440019	3.85e-19
RP11-479G22.8	NRARP	0.403647	4.35e-16
RP11-73M18.8	DTYMK	0.490241	5.22e-24
LINC01138	DTYMK	0.433957	1.32e-18
CTD-2510F5.4	DTYMK	0.415512	4.81e-17
RP11-73M18.8	URM1	0.480782	4.98e-23
CTD-2510F5.4	PHF5A	0.478808	7.9e-23
CTD-2510F5.4	CCNG2	0.41214	9.08e-17
RP11-479G22.8	TGFB1	0.410473	1.24e-16
LINC01138	CTB-50L17.10	0.416364	4.1e-17
PRRT3-AS1	RPL27A	0.454385	1.88e-20
RP11-73M18.8	RPL27A	0.481747	3.97e-23
RP11-479G22.8	ELOVL1	0.408132	1.91e-16
CTD-2510F5.4	ELOVL1	0.471357	4.39e-22
CTD-2510F5.4	FAM102B	0.568929	1.85e-33
CTD-2510F5.4	DHX38	0.450609	4.21e-20
RP11-479G22.8	PRKD2	0.402407	5.44e-16
RP11-479G22.8	NSD1	0.41869	2.63e-17
CTD-2510F5.4	NSD1	0.503813	1.82e-25
CTD-2510F5.4	CSE1L	0.595586	2.83e-37
CTD-2510F5.4	UBE2D1	0.461386	4.09e-21
CTD-2510F5.4	E2F8	0.723559	7.4e-62
CTD-2510F5.4	E2F2	0.696873	1.17e-55
CTD-2510F5.4	VRK2	0.650422	2.36e-46
CTD-2510F5.4	TAOK1	0.533771	6.27e-29
CTD-2510F5.4	PHF10	0.438247	5.53e-19
CTD-2510F5.4	KIF11	0.827566	2.62e-95
RP11-479G22.8	PRMT1	0.404122	3.99e-16
RP11-73M18.8	PRMT1	0.45869	7.39e-21
CTD-2510F5.4	PRMT1	0.436886	7.29e-19
RP11-479G22.8	MAP3K1	0.456216	1.27e-20
CTD-2510F5.4	ZNF134	0.412684	8.2e-17
CTD-2510F5.4	OSMR	0.427693	4.58e-18
RP11-73M18.8	POLL	0.419886	2.09e-17
RP11-479G22.8	ZNF438	0.452604	2.75e-20
CTD-2510F5.4	ZNF438	0.442794	2.17e-19
CTD-2510F5.4	CCDC86	0.49611	1.24e-24
CTD-2510F5.4	LRRC57	0.463192	2.75e-21
CTD-2510F5.4	FAM168A	0.479446	6.81e-23
CTD-2510F5.4	TAF1B	0.639464	2.17e-44
CTD-2510F5.4	FBLIM1	0.446477	1.01e-19
CTD-2510F5.4	COL5A2	0.436769	7.46e-19
CTD-2510F5.4	SNRNP27	0.523085	1.18e-27
RP11-479G22.8	CPSF6	0.463122	2.79e-21
CTD-2510F5.4	CPSF6	0.605996	7.3e-39
PRRT3-AS1	EIF3E	0.426365	5.95e-18
CTD-2510F5.4	HNRNPLL	0.661172	2.33e-48
RP11-479G22.8	ZNF142	0.425812	6.63e-18
CTD-2510F5.4	ZNF142	0.512836	1.79e-26
CTD-2510F5.4	NELFA	0.472689	3.24e-22
PRRT3-AS1	PPP1R35	0.430854	2.45e-18
RP11-73M18.8	PPP1R35	0.438482	5.27e-19
CTD-2510F5.4	SRPK2	0.500825	3.85e-25
RP11-479G22.8	TBC1D10B	0.457715	9.14e-21
CTD-2510F5.4	TBC1D10B	0.566514	3.94e-33
CTD-2510F5.4	DPH2	0.471947	3.84e-22
CTD-2510F5.4	PSMD14	0.43383	1.35e-18
RP11-73M18.8	SERGEF	0.400761	7.33e-16
CTD-2510F5.4	JOSD1	0.445811	1.16e-19
CTD-2510F5.4	TMF1	0.47559	1.67e-22
CTD-2510F5.4	TBP	0.567064	3.32e-33
LINC01138	EXO1	0.403418	4.53e-16
CTD-2510F5.4	EXO1	0.74109	2.42e-66
PRRT3-AS1	RECQL4	0.496023	1.27e-24
CTD-2510F5.4	POLR2B	0.556625	8.2e-32
RP11-73M18.8	MYL6B	0.43493	1.08e-18
CTD-2510F5.4	MYO19	0.568835	1.91e-33
CTD-2510F5.4	KDM2B	0.51941	3.16e-27
PRRT3-AS1	RPL5	0.465387	1.69e-21
RP11-479G22.8	SIPA1L3	0.416539	3.96e-17
CTD-2510F5.4	SIPA1L3	0.448113	7.14e-20
CTD-2510F5.4	MED17	0.487056	1.12e-23
RP11-73M18.8	EEF1B2	0.400999	7.02e-16
PRRT3-AS1	RPL18	0.441663	2.74e-19
RP11-73M18.8	RPL18	0.541849	6.36e-30
LINC01138	UNC119	0.419105	2.43e-17
CTD-2510F5.4	MAT2A	0.401287	6.66e-16
CTD-2510F5.4	RUVBL1	0.524187	8.75e-28
CTD-2510F5.4	HMGXB4	0.577444	1.22e-34
CTD-2510F5.4	CCDC88A	0.648239	5.9e-46
CTD-2510F5.4	SPOP	0.476983	1.21e-22
CTD-2510F5.4	CSNK2A2	0.441568	2.8e-19
CTD-2510F5.4	INTS2	0.569263	1.67e-33
CTD-2510F5.4	PCBP2	0.520996	2.07e-27
CTD-2510F5.4	RIBC2	0.501282	3.44e-25
CTD-2510F5.4	ATRAID	0.412584	8.35e-17
LINC01138	NCOA5	0.416	4.39e-17
CTD-2510F5.4	NCOA5	0.58085	4.02e-35
CTD-2510F5.4	UBTF	0.626413	3.73e-42
CTD-2510F5.4	BBS7	0.515157	9.73e-27
RP11-73M18.8	ETV4	0.433821	1.35e-18
CTD-2510F5.4	WHSC1L1	0.61908	6.05e-41
CTD-2510F5.4	PVRL1	0.414333	6.01e-17
CTD-2510F5.4	EZH2	0.743361	5.97e-67
CTD-2510F5.4	SKIL	0.429083	3.48e-18
CTD-2510F5.4	CWF19L2	0.410508	1.23e-16
RP11-73M18.8	DNTTIP1	0.413971	6.44e-17
LINC01138	DNTTIP1	0.408622	1.75e-16
CTD-2510F5.4	DNTTIP1	0.434793	1.11e-18
CTD-2510F5.4	JRKL	0.420391	1.9e-17
RP11-73M18.8	SCP2	-0.498285	7.26e-25
RP11-73M18.8	DTX2	0.440357	3.59e-19
LINC01138	DTX2	0.431998	1.95e-18
RP11-479G22.8	JAG1	0.427253	5e-18
CTD-2510F5.4	PNN	0.411869	9.55e-17
RP11-479G22.8	PPP5C	0.438479	5.27e-19
CTD-2510F5.4	PPP5C	0.503947	1.75e-25
CTD-2510F5.4	RNF216	0.519435	3.14e-27
RP11-479G22.8	MLLT3	0.470032	5.94e-22
LINC01138	GPATCH1	0.420828	1.75e-17
CTD-2510F5.4	GPATCH1	0.419036	2.46e-17
RP11-73M18.8	H2AFX	0.493029	2.65e-24
CTD-2510F5.4	H2AFX	0.525104	6.83e-28
CTD-2510F5.4	HAPLN3	0.446675	9.66e-20
LINC01138	TUFT1	0.40873	1.71e-16
CTD-2510F5.4	TUFT1	0.462512	3.19e-21
CTD-2510F5.4	EFTUD2	0.712051	4.26e-59
RP11-479G22.8	NOL4L	0.420859	1.74e-17
CTD-2510F5.4	NOL4L	0.450807	4.04e-20
RP11-479G22.8	MBOAT7	0.443686	1.8e-19
RP11-73M18.8	MBOAT7	0.414789	5.52e-17
CTD-2510F5.4	MBOAT7	0.457473	9.63e-21
CTD-2510F5.4	STX12	0.435658	9.35e-19
CTD-2510F5.4	SF3A1	0.600346	5.41e-38
CTD-2510F5.4	BFAR	0.457854	8.87e-21
LINC01138	RBM39	0.436065	8.61e-19
CTD-2510F5.4	RBM39	0.406548	2.56e-16
PRRT3-AS1	EXOSC4	0.55382	1.9e-31
CTD-2510F5.4	ANKRD13C	0.490692	4.68e-24
PRRT3-AS1	POLE4	0.404147	3.97e-16
RP11-73M18.8	POLE4	0.414132	6.25e-17
RP11-479G22.8	SEMA6A	0.526318	4.91e-28
CTD-2510F5.4	RBM27	0.452439	2.85e-20
RP11-73M18.8	CCDC183	0.416935	3.68e-17
RP11-73M18.8	RPL23	0.457117	1.04e-20
RP11-479G22.8	PPP1R18	0.407701	2.07e-16
CTD-2510F5.4	PPP1R18	0.52992	1.83e-28
RP11-73M18.8	PPP1R12C	0.413001	7.73e-17
CTD-2510F5.4	WDR82	0.582844	2.09e-35
CTD-2510F5.4	SF3A3	0.603461	1.8e-38
CTD-2510F5.4	CSGALNACT2	0.453005	2.53e-20
LINC01138	TMEM79	0.442075	2.52e-19
CTD-2510F5.4	INTS9	0.488301	8.34e-24
CTD-2510F5.4	ACTR6	0.487406	1.03e-23
CTD-2510F5.4	RPRD1A	0.464633	1.99e-21
CTD-2510F5.4	MADD	0.436091	8.57e-19
LINC01138	TDRKH	0.407997	1.96e-16
CTD-2510F5.4	UBTD2	0.57917	6.97e-35
CTD-2510F5.4	SEC23IP	0.48366	2.53e-23
RP11-73M18.8	VOPP1	0.460282	5.22e-21
CTD-2510F5.4	HLTF	0.494289	1.95e-24
CTD-2510F5.4	STX7	0.438671	5.07e-19
LINC01138	SNRPA1	0.4422	2.45e-19
CTD-2510F5.4	SNRPA1	0.420328	1.92e-17
CTD-2510F5.4	ZBTB24	0.55684	7.69e-32
LINC01138	UCKL1	0.433878	1.34e-18
CTD-2510F5.4	DENND6A	0.576094	1.89e-34
CTD-2510F5.4	MED10	0.453396	2.32e-20
LINC01138	DDX27	0.409405	1.51e-16
CTD-2510F5.4	DDX27	0.526743	4.37e-28
PRRT3-AS1	MVD	0.412155	9.05e-17
CTD-2510F5.4	STRBP	0.477476	1.08e-22
CTD-2510F5.4	CFAP36	0.442636	2.24e-19
CTD-2510F5.4	TOR1B	0.437727	6.14e-19
CTD-2510F5.4	RBM4B	0.411095	1.1e-16
RP11-324I22.4	RBM4B	0.412547	8.41e-17
LINC01138	GNG5	0.466196	1.41e-21
LINC01138	NAT9	0.443323	1.94e-19
RP11-324I22.4	TMEM42	0.408822	1.68e-16
CTD-2510F5.4	TBK1	0.52206	1.55e-27
CTD-2510F5.4	FAM193A	0.500698	3.98e-25
CTD-2510F5.4	RAB28	0.519417	3.15e-27
CTD-2510F5.4	HMGN2	0.613645	4.55e-40
RP11-324I22.4	CEBPZOS	0.470309	5.57e-22
CTD-2510F5.4	SMAD2	0.549156	7.6e-31
CTD-2510F5.4	KLHL7	0.474312	2.24e-22
CTD-2510F5.4	RIC1	0.487736	9.55e-24
CTD-2510F5.4	RBM15	0.416849	3.74e-17
CTD-2510F5.4	SETD1A	0.518883	3.63e-27
CTD-2510F5.4	CREB1	0.584993	1.02e-35
PRRT3-AS1	PRDX1	0.428433	3.96e-18
LINC01138	STMN1	0.450865	3.99e-20
CTD-2510F5.4	STMN1	0.644019	3.39e-45
CTD-2510F5.4	TOE1	0.483462	2.65e-23
RP11-73M18.8	SLC35D1	-0.426511	5.78e-18
CTD-2510F5.4	PRPF4B	0.43857	5.17e-19
CTD-2510F5.4	PABPC4	0.479324	7e-23
PRRT3-AS1	ENY2	0.424209	9.07e-18
RP11-479G22.8	TMEM165	0.425335	7.28e-18
CTD-2510F5.4	TMEM165	0.481298	4.41e-23
CTD-2510F5.4	ZDHHC17	0.453856	2.1e-20
CTD-2510F5.4	ZMYM5	0.422439	1.28e-17
RP11-73M18.8	ABCA6	-0.41543	4.89e-17
CTD-2510F5.4	CDYL	0.492353	3.13e-24
RP11-479G22.8	PPFIBP1	0.455447	1.49e-20
CTD-2510F5.4	DR1	0.635744	9.64e-44
LINC01138	CHTF18	0.453076	2.49e-20
CTD-2510F5.4	CHTF18	0.465964	1.48e-21
PRRT3-AS1	RPS9	0.40787	2.01e-16
RP11-73M18.8	RPS9	0.504908	1.38e-25
LINC01138	ILF2	0.416845	3.74e-17
CTD-2510F5.4	ILF2	0.511519	2.52e-26
CTD-2510F5.4	CDC40	0.499846	4.92e-25
CTD-2510F5.4	AATF	0.43231	1.83e-18
CTD-2510F5.4	CDK17	0.423378	1.07e-17
CTD-2510F5.4	PARG	0.554918	1.37e-31
RP11-73M18.8	ZNF444	0.458682	7.4e-21
RP11-324I22.4	C5orf45	0.526328	4.89e-28
CTD-2510F5.4	POM121	0.431609	2.11e-18
CTD-2510F5.4	EIF4A3	0.658508	7.46e-48
PRRT3-AS1	RPL8	0.542398	5.43e-30
RP11-73M18.8	RPL8	0.454763	1.73e-20
CTD-2510F5.4	DTL	0.642577	6.12e-45
CTD-2510F5.4	ILK	0.457899	8.78e-21
LINC01138	PSMB4	0.495499	1.45e-24
CTD-2510F5.4	TIPRL	0.422397	1.29e-17
CTD-2510F5.4	ADA	0.422194	1.34e-17
CTD-2510F5.4	ERAL1	0.425665	6.83e-18
CTD-2510F5.4	NOL6	0.405897	2.88e-16
CTD-2510F5.4	LLGL1	0.618748	6.85e-41
RP11-479G22.8	IGSF3	0.435711	9.25e-19
CTD-2510F5.4	IGSF3	0.439901	3.94e-19
CTD-2510F5.4	CLDND1	0.55605	9.75e-32
PRRT3-AS1	VPS28	0.420585	1.83e-17
CTD-2510F5.4	KIAA2026	0.51011	3.63e-26
CTD-2510F5.4	AC004381.6	0.482465	3.35e-23
CTD-2510F5.4	TOPBP1	0.75754	6.79e-71
CTD-2510F5.4	ZNF202	0.479411	6.86e-23
CTD-2510F5.4	GMFB	0.404177	3.95e-16
CTD-2510F5.4	RERE	0.511319	2.65e-26
CTD-2510F5.4	GNB1	0.506622	8.89e-26
CTD-2510F5.4	EPG5	0.472015	3.78e-22
CTD-2510F5.4	DYNC1H1	0.581627	3.12e-35
CTD-2510F5.4	ZNF74	0.403665	4.33e-16
CTD-2510F5.4	ANLN	0.845096	3.31e-103
CTD-2510F5.4	CENPN	0.535131	4.28e-29
CTD-2510F5.4	VPS11	0.452005	3.13e-20
[truncated: 2,348 more rows]
